# Supplementary material for: Methyl (4-bromo­benzene­sulfonamido)acetate
Source: Acta Crystallogr Sect E Struct Rep Online. 2008 Nov 20;64(Pt 12):o2380. doi: 10.1107/S1600536808037550 (PMC2960029; doi:10.1107/S1600536808037550)
Supplement: Supplementary file 2 [file e-64-o2380-Isup2.hkl]

#
# h,k,l, Fc-squared, Fo-squared, sigma(Fo-squared) and status flag
#
data_I
_shelx_title ' BrESTER_0m in P-1'
_shelx_refln_list_code          4
_shelx_F_calc_maximum      132.98
_exptl_crystal_F_000       308.00
_reflns_d_resolution_high  0.7495
 
loop_
 _symmetry_equiv_pos_as_xyz
 'x, y, z'
 '-x, -y, -z'
 
_cell_length_a     6.0451
_cell_length_b     7.0369
_cell_length_c    13.8695
_cell_angle_alpha  83.866
_cell_angle_beta   81.190
_cell_angle_gamma  87.027
 
_shelx_F_squared_multiplier     1.000
 
loop_
 _refln_index_h
 _refln_index_k
 _refln_index_l
 _refln_F_squared_calc
 _refln_F_squared_meas
 _refln_F_squared_sigma
 _refln_observed_status
   1   0   0      739.75      784.82     10.60 o
   2   0   0     1665.39     1606.81     23.83 o
   3   0   0       33.63       31.29      1.25 o
   4   0   0       54.30       52.40      1.89 o
   5   0   0       29.23       30.45      1.85 o
   6   0   0      190.90      190.43      5.47 o
   7   0   0       25.95       21.30      4.67 o
  -7   1   0       41.95       39.59      6.32 o
  -6   1   0       13.90       15.59      2.84 o
  -5   1   0      430.64      419.66      7.71 o
  -4   1   0      100.46      100.90      2.68 o
  -3   1   0      309.96      350.08      6.19 o
  -2   1   0     1136.27     1195.45     18.71 o
  -1   1   0     1623.08     1570.43     24.24 o
   0   1   0       19.15       11.38      2.04 o
   1   1   0     5134.85     5454.85     76.21 o
   2   1   0      659.72      733.26     10.35 o
   3   1   0       93.01      122.62      2.50 o
   4   1   0      321.58      350.36      6.00 o
   5   1   0       18.21       22.35      1.71 o
   6   1   0       10.09       15.73      2.63 o
   7   1   0       17.85       18.10      3.75 o
  -7   2   0        6.50       -0.11      3.67 o
  -6   2   0      411.89      418.88     11.90 o
  -5   2   0       56.80       58.85      2.54 o
  -4   2   0      227.71      223.49      4.34 o
  -3   2   0      776.67      815.03     13.57 o
  -2   2   0        4.31        1.08      0.55 o
  -1   2   0     5697.87     5920.57     90.74 o
   0   2   0     8844.47     8879.85    249.61 o
   1   2   0     1209.47     1224.24     19.73 o
   2   2   0      108.81      111.67      2.25 o
   3   2   0        2.42        6.40      0.93 o
   4   2   0       15.24       17.14      1.38 o
   5   2   0       26.83       37.27      2.27 o
   6   2   0       40.79       37.10      2.83 o
   7   2   0       17.58       16.39      3.61 o
  -7   3   0        2.62       -2.49      3.87 o
  -6   3   0       96.98       91.09      4.69 o
  -5   3   0      172.67      169.27      6.09 o
  -4   3   0        0.92       -1.18      1.18 o
  -3   3   0      126.47      108.04      2.26 o
  -2   3   0     1237.55     1265.18     23.80 o
  -1   3   0        5.24        0.41      0.67 o
   0   3   0     1460.46     1501.86     63.39 o
   1   3   0     2867.03     3090.56     64.12 o
   2   3   0      437.13      451.14      7.61 o
   3   3   0       33.89       33.68      1.75 o
   4   3   0       34.11       28.07      1.92 o
   5   3   0        2.26       -0.60      1.70 o
   6   3   0        6.85       10.06      2.57 o
   7   3   0        2.64       -1.25      4.08 o
  -7   4   0       31.98       36.57      6.41 o
  -6   4   0       22.36       23.55      5.57 o
  -5   4   0       96.30      104.98      6.69 o
  -4   4   0      257.54      248.59      8.60 o
  -3   4   0       23.71       20.19      1.49 o
  -2   4   0      238.62      239.07      5.39 o
  -1   4   0      871.43      836.08     16.91 o
   0   4   0      187.85      143.26     10.09 o
   1   4   0      390.41      362.08     10.18 o
   2   4   0       14.21       12.14      0.87 o
   3   4   0        6.29       10.30      1.17 o
   4   4   0        3.33        3.30      2.29 o
   5   4   0      160.74      169.94      5.90 o
   6   4   0       29.15       32.79      4.67 o
   7   4   0       34.35       44.89      5.76 o
  -6   5   0      102.42      110.48      8.08 o
  -5   5   0       10.83       11.41      5.96 o
  -4   5   0      100.33      114.86      7.04 o
  -3   5   0       24.56       18.31      2.19 o
  -2   5   0      103.62       85.11      2.83 o
  -1   5   0       68.98       78.61      2.19 o
   0   5   0     1273.18     1261.15     69.34 o
   1   5   0      101.56      129.33     10.72 o
   2   5   0       91.32       88.32      2.86 o
   3   5   0      294.75      290.41      6.20 o
   4   5   0       20.72       19.24      2.25 o
   5   5   0        1.63        3.90      3.43 o
   6   5   0        0.62       -3.90      4.05 o
  -5   6   0       68.51       71.29      6.10 o
  -4   6   0        1.23       -0.35      3.90 o
  -3   6   0        3.59        5.41      3.36 o
  -2   6   0        2.27       -0.42      1.60 o
  -1   6   0      377.19      342.57      8.22 o
   0   6   0      141.83      161.65     13.02 o
   1   6   0       71.41       52.94      7.85 o
   2   6   0      101.60       94.48      3.96 o
   3   6   0       79.18       88.76      8.26 o
   4   6   0       19.86       20.56      3.51 o
   5   6   0        5.39        8.70      3.70 o
   6   6   0       40.92       38.94      5.82 o
  -5   7   0       20.83       28.19      5.61 o
  -4   7   0       12.92       13.26      4.44 o
  -3   7   0        0.72        0.65      5.64 o
  -2   7   0        5.53        5.55      2.15 o
  -1   7   0       18.29       16.27      2.54 o
   0   7   0       18.97       14.92      7.13 o
   1   7   0       41.02       47.56      8.40 o
   2   7   0        1.80        0.20      2.05 o
   3   7   0       60.08       70.06      8.70 o
   4   7   0        0.23        3.57      3.11 o
   5   7   0        0.07        0.07      3.77 o
  -3   8   0        4.49        4.44      3.85 o
  -2   8   0        5.30        7.43      5.23 o
  -1   8   0        4.42        7.72      4.21 o
   0   8   0       27.03       18.41      9.09 o
   1   8   0        1.80        7.66      8.07 o
   2   8   0       13.54       14.89      4.91 o
   3   8   0       14.42       21.61      6.19 o
   4   8   0        0.69        3.29      3.16 o
  -1   9   0        0.02        3.04      4.53 o
   1   9   0       14.42       24.21      9.92 o
   2   9   0       12.30       13.22      3.60 o
  -2  -9   1        1.08        3.82      3.78 o
  -1  -9   1        0.01        0.09      9.66 o
   0  -9   1        0.76       -4.45      9.53 o
   1  -9   1        3.22       14.32      4.79 o
  -4  -8   1        1.28        5.13      3.18 o
  -3  -8   1        5.88        7.88      4.33 o
  -2  -8   1        0.67       -0.97      3.38 o
  -1  -8   1       17.03       22.23      4.01 o
   0  -8   1       21.55       28.21      3.64 o
   1  -8   1       14.36       23.11      4.62 o
   2  -8   1       19.22       18.79      5.41 o
   3  -8   1       35.12       49.86      4.78 o
  -5  -7   1        3.60        6.74      3.96 o
  -4  -7   1        0.47        2.56      3.29 o
  -3  -7   1      109.29      106.69      6.59 o
  -2  -7   1        0.94        7.11      5.17 o
  -1  -7   1        0.58       -1.04      2.23 o
   0  -7   1       13.57       16.29      2.71 o
   1  -7   1       68.51       68.88      6.15 o
   2  -7   1       34.93       46.59      5.18 o
   3  -7   1       86.48       76.56     10.74 o
   4  -7   1        0.76        0.59      4.91 o
   5  -7   1        0.01        7.60      5.37 o
  -6  -6   1        0.09        0.54      4.33 o
  -5  -6   1        0.20       -3.60      3.60 o
  -4  -6   1        2.15        0.20      3.10 o
  -3  -6   1       88.67       87.49      5.30 o
  -2  -6   1       16.16       14.06      1.94 o
  -1  -6   1        2.43        0.72      1.87 o
   0  -6   1      395.24      406.79     18.10 o
   1  -6   1      113.86       97.87      2.97 o
   2  -6   1      144.35      141.81      4.25 o
   3  -6   1       11.59       11.79      3.40 o
   4  -6   1        2.03        3.73      4.18 o
   5  -6   1        7.79       -1.05      4.44 o
  -6  -5   1        1.36       -1.37      4.03 o
  -5  -5   1       39.60       33.51      4.06 o
  -4  -5   1       37.67       35.86      3.06 o
  -3  -5   1      509.21      495.56     14.56 o
  -2  -5   1       21.49       21.57      1.67 o
  -1  -5   1      128.31      133.33      3.72 o
   0  -5   1       13.10       13.90      1.17 o
   1  -5   1     1113.55     1138.75     23.65 o
   2  -5   1      480.01      446.25     10.54 o
   3  -5   1      203.92      194.02      6.43 o
   4  -5   1        1.20       -2.79      3.40 o
   5  -5   1        1.16       -4.22      4.22 o
   6  -5   1        3.14        0.22      5.33 o
  -7  -4   1       13.78       20.15     10.68 o
  -6  -4   1       49.17       38.34      5.00 o
  -5  -4   1       79.51       73.45      4.39 o
  -4  -4   1       33.84       37.28      2.99 o
  -3  -4   1        0.21       -0.61      1.05 o
  -2  -4   1       48.35       42.46      1.34 o
  -1  -4   1      376.26      395.68      7.76 o
   0  -4   1      505.44      507.69     10.79 o
   1  -4   1     1259.33     1270.11     23.98 o
   2  -4   1      243.14      261.21      5.41 o
   3  -4   1       17.86       12.70      1.82 o
   4  -4   1      107.90      107.66      5.26 o
   5  -4   1        3.16        1.12      5.00 o
   6  -4   1        0.77       -3.54      3.54 o
   7  -4   1       26.95       26.96      7.12 o
  -7  -3   1       21.39       24.83      4.24 o
  -6  -3   1        0.18       -2.45      2.45 o
  -5  -3   1      194.95      194.13      5.33 o
  -4  -3   1      783.81      830.72     15.22 o
  -3  -3   1      618.64      620.47     11.30 o
  -2  -3   1       77.82       80.09      1.86 o
  -1  -3   1       22.81       24.30      0.87 o
   0  -3   1     1283.87     1326.11     29.30 o
   1  -3   1       57.83       80.84      1.74 o
   2  -3   1     3262.18     3212.18     64.31 o
   3  -3   1       99.67       96.68      2.24 o
   4  -3   1      149.16      144.53      3.68 o
   5  -3   1        2.37       -2.72      2.72 o
   6  -3   1        2.15       -3.20      3.20 o
   7  -3   1        2.73        3.85      3.98 o
  -7  -2   1        3.89        3.88      3.58 o
  -6  -2   1       12.09        5.90      3.49 o
  -5  -2   1      133.01      134.37      3.94 o
  -4  -2   1       97.69       92.87      2.55 o
  -3  -2   1      504.69      551.10      8.89 o
  -2  -2   1     1256.18     1295.46     20.16 o
  -1  -2   1      137.10      148.90      2.29 o
   0  -2   1      521.18      505.95      8.75 o
   1  -2   1     2022.99     2004.79     30.51 o
   2  -2   1      425.99      486.38      8.58 o
   3  -2   1     1994.02     1969.23     30.58 o
   4  -2   1       28.46       26.87      1.71 o
   5  -2   1       94.49       95.52      3.19 o
   6  -2   1        2.84       -2.99      3.04 o
   7  -2   1       25.08       32.23      4.09 o
  -7  -1   1        0.05       -1.92      3.76 o
  -6  -1   1       60.70       59.30      4.12 o
  -5  -1   1        1.21        0.23      1.57 o
  -4  -1   1      896.08      937.41     14.89 o
  -3  -1   1     1231.01     1367.21     21.33 o
  -2  -1   1      306.10      337.54      5.15 o
  -1  -1   1     1193.43     1291.37     18.27 o
   0  -1   1      577.05      659.99     10.40 o
   1  -1   1     2768.82     2964.47     43.51 o
   2  -1   1     3833.06     3786.67     55.56 o
   3  -1   1      686.07      659.54     10.53 o
   4  -1   1      157.89      158.61      3.45 o
   5  -1   1       12.92        5.13      1.55 o
   6  -1   1        0.27        0.42      2.39 o
   7  -1   1       70.44       70.43      5.50 o
  -7   0   1       32.34       32.11      4.90 o
  -6   0   1        5.32        7.38      2.48 o
  -5   0   1      262.39      262.76      5.64 o
  -4   0   1       21.08       18.11      1.58 o
  -3   0   1     3669.50     3758.37     60.67 o
  -2   0   1        6.58        6.02      0.59 o
  -1   0   1      189.08      216.11      2.85 o
   0   0   1      176.19       -0.09      0.09 o
   1   0   1      580.98      592.90      7.42 o
   2   0   1     4347.58     4528.46     63.54 o
   3   0   1      192.60      152.88      2.89 o
   4   0   1        1.75        9.02      1.21 o
   5   0   1       80.42       75.58      2.47 o
   6   0   1        0.71       -1.14      2.33 o
   7   0   1        0.05       -2.98      4.23 o
  -7   1   1        0.31       -4.25      4.25 o
  -6   1   1      141.88      141.49      5.35 o
  -5   1   1      342.14      345.49      6.98 o
  -4   1   1      641.43      626.25     11.42 o
  -3   1   1       59.48       45.18      1.73 o
  -2   1   1     1057.81     1070.66     15.92 o
  -1   1   1      393.18      431.42      6.47 o
   0   1   1      725.70      689.84     13.00 o
   1   1   1    12071.81    11841.57    165.60 o
   2   1   1       68.88       46.09      1.10 o
   3   1   1     2974.80     3058.51     44.78 o
   4   1   1       16.52       23.41      1.27 o
   5   1   1       33.07       24.37      1.76 o
   6   1   1       12.46       11.87      2.36 o
   7   1   1       36.87       47.33      4.15 o
   8   1   1        0.14        5.74      9.89 o
  -7   2   1       24.48       18.07      3.90 o
  -6   2   1      144.47      140.68      6.08 o
  -5   2   1       24.31       26.63      3.69 o
  -4   2   1     1134.97     1117.68     19.03 o
  -3   2   1      181.26      158.61      3.04 o
  -2   2   1        2.30        3.64      0.62 o
  -1   2   1      220.11      234.93      3.96 o
   0   2   1       91.17       92.28      2.74 o
   1   2   1     1154.09     1287.34     20.76 o
   2   2   1     2113.93     2161.25     36.80 o
   3   2   1        0.84        2.20      0.74 o
   4   2   1       81.20       68.87      2.34 o
   5   2   1        2.47        0.96      1.64 o
   6   2   1       11.46        3.68      2.46 o
   7   2   1        0.20       -1.98      3.47 o
  -7   3   1        0.10       -3.78      4.03 o
  -6   3   1       97.76       91.81      4.87 o
  -5   3   1      577.41      584.67     15.35 o
  -4   3   1       26.07       27.58      1.52 o
  -3   3   1     1007.43     1053.95     14.99 o
  -2   3   1      691.03      681.79     11.19 o
  -1   3   1      287.11      298.64      5.24 o
   0   3   1       30.58       23.79      3.23 o
   1   3   1      918.87      942.63     22.14 o
   2   3   1      261.88      299.03      4.86 o
   3   3   1     1340.79     1359.18     22.02 o
   4   3   1      149.78      139.63      3.42 o
   5   3   1        0.38       -0.28      1.48 o
   6   3   1        6.05        8.37      2.47 o
   7   3   1        3.77        4.36      3.62 o
  -7   4   1        5.32        6.63      6.10 o
  -6   4   1       12.16        8.09      5.49 o
  -5   4   1       35.00       31.03      4.97 o
  -4   4   1      222.89      222.42      6.57 o
  -3   4   1        2.09       -0.36      1.13 o
  -2   4   1      265.88      269.78      5.15 o
  -1   4   1       30.55       26.13      0.99 o
   0   4   1       87.73      110.54      8.24 o
   1   4   1      232.93      223.65     14.06 o
   2   4   1      779.30      819.74     13.39 o
   3   4   1      483.61      500.19      8.09 o
   4   4   1       13.82       14.17      3.25 o
   5   4   1      194.15      176.97      7.64 o
   6   4   1       19.16       22.84      4.21 o
   7   4   1        4.34        5.91      4.81 o
  -6   5   1        0.40        8.27      5.53 o
  -5   5   1      112.35      120.78      7.54 o
  -4   5   1       78.00       89.52      5.76 o
  -3   5   1      404.25      400.23      9.97 o
  -2   5   1       36.83       43.98      1.90 o
  -1   5   1       63.40       57.41      1.85 o
   0   5   1        5.15        7.43      4.53 o
   1   5   1       35.03       33.87      5.66 o
   2   5   1      395.27      411.31      8.06 o
   3   5   1       33.50       31.75      2.01 o
   4   5   1        0.21       -0.73      1.86 o
   5   5   1        0.10       -1.17      3.45 o
   6   5   1        6.50        9.22      4.21 o
  -5   6   1       30.39       36.03      5.48 o
  -4   6   1       32.18       35.95      9.86 o
  -3   6   1      151.26      160.38      7.58 o
  -2   6   1       12.08        8.27      1.72 o
  -1   6   1        8.53       13.23      2.17 o
   0   6   1        0.79        6.34      5.45 o
   1   6   1      239.84      225.46     15.68 o
   2   6   1       47.61       41.25      2.45 o
   3   6   1       99.69      103.23      3.96 o
   4   6   1       66.26       67.03      8.35 o
   5   6   1        5.63        4.12      5.31 o
   6   6   1        9.22       16.03      4.47 o
  -5   7   1        1.47       -1.80      5.01 o
  -4   7   1       65.04       71.30      5.69 o
  -3   7   1        2.91        6.72      3.48 o
  -2   7   1        2.93        4.34      2.11 o
  -1   7   1        3.54       -0.28      2.32 o
   0   7   1        5.50        2.92      6.34 o
   1   7   1        1.42        5.64      6.23 o
   2   7   1      169.69      166.02      7.03 o
   3   7   1        8.74        7.50      3.91 o
   4   7   1        0.04       -0.97      2.91 o
   5   7   1        3.61        8.20      3.83 o
  -3   8   1       26.80       31.98      4.41 o
  -2   8   1        2.25        0.89      5.15 o
  -1   8   1        6.90        7.47      4.06 o
   1   8   1        4.16        6.85      7.40 o
   2   8   1        1.03        7.89      8.45 o
   3   8   1        5.80        5.13      4.00 o
   4   8   1        8.57       10.95      4.88 o
  -1   9   1        3.65        0.74      4.41 o
   1   9   1        0.12       -6.30      8.49 o
   2   9   1       46.04       42.19     10.26 o
  -1  -9   2        0.18        8.97      4.97 o
   0  -9   2        3.09        7.28      5.02 o
   1  -9   2        0.65        7.19      5.04 o
  -3  -8   2        8.79        7.03      8.98 o
  -2  -8   2        2.89       15.17      4.16 o
  -1  -8   2       25.69       18.25     11.77 o
   0  -8   2        2.62        5.43      9.09 o
   1  -8   2        6.65       16.07      4.89 o
   2  -8   2        0.24        1.04      3.63 o
   3  -8   2       20.65       33.14      4.74 o
  -5  -7   2        8.52        0.62      4.10 o
  -4  -7   2       21.93       20.53      3.72 o
  -3  -7   2       12.84       11.44      2.89 o
  -2  -7   2       57.43       64.73      5.09 o
  -1  -7   2        3.85        6.33      4.06 o
   0  -7   2       11.08       10.09      2.68 o
   1  -7   2        2.08        4.61      2.26 o
   2  -7   2       72.70       90.89      5.57 o
   3  -7   2       15.13       10.44      3.78 o
   4  -7   2       75.01       87.04     14.07 o
   5  -7   2       15.91       22.02      8.68 o
  -6  -6   2        2.88        3.81      4.40 o
  -5  -6   2        0.03       -1.48      3.79 o
  -4  -6   2        0.16        2.30      4.26 o
  -3  -6   2       51.39       39.75     11.40 o
  -2  -6   2      159.16      160.43      5.61 o
  -1  -6   2       84.45       82.57      3.17 o
   0  -6   2       30.06       24.95      1.71 o
   1  -6   2      103.05      108.03      3.29 o
   2  -6   2      116.24      114.63      4.34 o
   3  -6   2       32.46       37.37      3.97 o
   4  -6   2      115.06      113.00      6.90 o
   5  -6   2       18.92       18.29      5.01 o
  -6  -5   2       11.54       14.65      6.29 o
  -5  -5   2        0.18        0.69      4.66 o
  -4  -5   2      149.46      135.00      7.13 o
  -3  -5   2        2.80        3.64      1.82 o
  -2  -5   2      504.04      495.18     15.84 o
  -1  -5   2      258.57      223.48      4.78 o
   0  -5   2       79.43       84.64      2.61 o
   1  -5   2      206.02      217.61      4.27 o
   2  -5   2        2.10        0.63      1.93 o
   3  -5   2      355.04      345.81     10.07 o
   4  -5   2        1.43        1.23      3.49 o
   5  -5   2       47.59       62.93      5.90 o
   6  -5   2       15.23       17.08      5.69 o
  -7  -4   2        0.26       -4.71      4.71 o
  -6  -4   2        3.40        5.61      9.57 o
  -5  -4   2        0.69        2.14      4.01 o
  -4  -4   2       77.09       69.25      3.96 o
  -3  -4   2       14.75       12.91      1.28 o
  -2  -4   2      489.46      466.54      7.52 o
  -1  -4   2      268.47      281.12      5.32 o
   0  -4   2        2.95        2.35      1.28 o
   1  -4   2       87.94       97.25      2.41 o
   2  -4   2      428.24      416.38      8.26 o
   3  -4   2      197.62      166.46      4.50 o
   4  -4   2      445.40      435.64     13.41 o
   5  -4   2        3.85        2.37      3.32 o
   6  -4   2       93.97       95.32      5.58 o
   7  -4   2        1.65       -4.56      4.56 o
  -7  -3   2       33.08       47.76      4.85 o
  -6  -3   2       17.51       14.39      2.99 o
  -5  -3   2      360.16      319.04      8.81 o
  -4  -3   2       32.33       33.94      1.79 o
  -3  -3   2      381.48      392.54      7.46 o
  -2  -3   2      139.80      158.57      2.92 o
  -1  -3   2      477.47      406.65      6.51 o
   0  -3   2      428.32      491.16      8.83 o
   1  -3   2      250.29      248.58      4.81 o
   2  -3   2      326.00      357.99      7.15 o
   3  -3   2      260.24      241.37      4.31 o
   4  -3   2      348.83      339.30      6.91 o
   5  -3   2      171.91      160.55      5.91 o
   6  -3   2        0.61       -3.12      3.12 o
   7  -3   2        6.00        4.64      4.07 o
  -7  -2   2       13.81       12.55      3.88 o
  -6  -2   2       16.21       17.03      2.98 o
  -5  -2   2        1.63        0.58      1.77 o
  -4  -2   2      519.10      525.41      9.15 o
  -3  -2   2        3.09        5.61      0.98 o
  -2  -2   2     3642.63     3662.01     49.03 o
  -1  -2   2       32.11       37.38      0.97 o
   0  -2   2     3758.28     3969.78     62.03 o
   1  -2   2      136.18      175.85      3.78 o
   2  -2   2       21.51       17.29      0.93 o
   3  -2   2     1787.23     1750.81     29.13 o
   4  -2   2      259.16      227.08      4.62 o
   5  -2   2      821.06      799.64     16.30 o
   6  -2   2        1.82       -0.01      3.04 o
   7  -2   2        0.49       -0.52      4.33 o
  -7  -1   2       13.34       18.73      3.92 o
  -6  -1   2        8.21        7.04      3.38 o
  -5  -1   2       86.24       69.93      2.62 o
  -4  -1   2      405.35      396.03      7.11 o
  -3  -1   2       37.92       25.06      1.15 o
  -2  -1   2      727.33      716.70     10.17 o
  -1  -1   2     1662.90     1637.95     22.87 o
   0  -1   2      194.18      232.25      3.52 o
   1  -1   2     1458.75     1562.04     23.53 o
   2  -1   2      703.10      697.72      9.98 o
   3  -1   2       56.26       42.00      1.42 o
   4  -1   2     2255.48     2224.36     36.27 o
   5  -1   2      116.62      115.55      3.15 o
   6  -1   2      175.28      169.93      5.26 o
   7  -1   2        1.35        0.77      4.06 o
  -7   0   2       32.52       28.51      4.89 o
  -6   0   2       28.36       35.18      3.14 o
  -5   0   2       49.18       45.89      2.32 o
  -4   0   2      662.52      661.91     12.04 o
  -3   0   2     1218.91     1158.15     20.32 o
  -2   0   2     2948.55     3119.29     41.86 o
  -1   0   2    10649.03    10579.59    130.36 o
   0   0   2      794.70      664.35      8.18 o
   1   0   2       22.10       30.14      0.81 o
   2   0   2      822.22      910.12     13.08 o
   3   0   2     1006.00     1000.74     15.55 o
   4   0   2      514.79      572.63      9.85 o
   5   0   2      497.10      511.04      9.09 o
   6   0   2        0.13       -0.62      2.34 o
   7   0   2        0.24        0.73      4.08 o
   8   0   2        0.06       -5.88      5.88 o
  -7   1   2        3.26        3.56      4.52 o
  -6   1   2        8.29        6.88      3.13 o
  -5   1   2       12.05        8.01      1.84 o
  -4   1   2      312.17      294.55      5.90 o
  -3   1   2        1.23        1.27      0.88 o
  -2   1   2      958.83      885.82     14.91 o
  -1   1   2     1095.89     1067.27     14.99 o
   0   1   2     2318.37     2323.69     39.09 o
   1   1   2       76.50       70.26      1.45 o
   2   1   2      228.33      223.83      3.39 o
   3   1   2     2522.33     2745.00     41.99 o
   4   1   2      390.64      397.00      6.36 o
   5   1   2       16.06       15.22      1.61 o
   6   1   2      105.70      101.69      3.71 o
   7   1   2       16.94       13.21      3.61 o
   8   1   2        5.07        0.27      4.84 o
  -7   2   2       47.19       48.63      4.49 o
  -6   2   2        4.34        4.58      3.22 o
  -5   2   2      217.35      220.20      7.07 o
  -4   2   2      143.12      136.12      3.29 o
  -3   2   2      576.25      561.41      9.10 o
  -2   2   2     1344.03     1434.78     22.29 o
  -1   2   2     1636.49     1635.73     24.68 o
   0   2   2       10.57        8.33      0.55 o
   1   2   2      543.13      582.00      9.59 o
   2   2   2       87.60       72.04      1.61 o
   3   2   2      170.84      197.27      4.06 o
   4   2   2     1069.30     1113.04     17.40 o
   5   2   2      342.85      360.39      7.19 o
   6   2   2       10.02        7.89      2.21 o
   7   2   2        1.94       -2.73      3.36 o
  -7   3   2        5.65        3.42      5.52 o
  -6   3   2        2.90        0.96      3.45 o
  -5   3   2        7.52        6.98      2.89 o
  -4   3   2      155.91      162.99      3.89 o
  -3   3   2      691.95      683.66     10.36 o
  -2   3   2       11.39        8.12      0.89 o
  -1   3   2       77.59       88.38      2.00 o
   0   3   2     2581.99     2669.13     64.66 o
   1   3   2       82.26      102.90      3.39 o
   2   3   2      307.39      318.21      5.16 o
   3   3   2      858.30      881.68     13.77 o
   4   3   2       51.98       47.75      1.98 o
   5   3   2       37.91       39.17      1.91 o
   6   3   2        4.65        3.21      2.39 o
   7   3   2        4.65        5.54      3.59 o
  -6   4   2        2.15       -1.56      6.51 o
  -5   4   2       17.55        9.78      4.50 o
  -4   4   2       57.39       53.28      3.10 o
  -3   4   2       69.92       71.92      2.66 o
  -2   4   2     1266.27     1332.95     21.57 o
  -1   4   2      257.51      265.12      5.45 o
   0   4   2      634.40      677.71     37.62 o
   1   4   2        3.73        3.51      3.15 o
   2   4   2        3.18        0.75      0.79 o
   3   4   2      174.06      173.24      3.27 o
   4   4   2     1786.67     1805.24     46.68 o
   5   4   2       10.49        4.31      2.42 o
   6   4   2        9.89        3.61      4.14 o
   7   4   2       10.91       10.41      4.90 o
  -6   5   2        5.93        7.78      5.53 o
  -5   5   2        0.92       -3.11      6.73 o
  -4   5   2        0.83       -2.53      3.65 o
  -3   5   2      166.05      155.85      6.10 o
  -2   5   2       58.78       61.36      2.27 o
  -1   5   2      755.63      763.10     15.49 o
   0   5   2       12.83       11.60      4.70 o
   1   5   2      107.51      131.18      9.81 o
   2   5   2       11.72        7.34      1.47 o
   3   5   2       32.00       36.44      1.64 o
   4   5   2       28.23       26.19      2.39 o
   5   5   2       18.53       22.23      3.87 o
   6   5   2        4.61       -1.28      4.08 o
   7   5   2       13.08        7.64      5.40 o
  -5   6   2       12.64       13.90      5.21 o
  -4   6   2       14.14       15.64      4.35 o
  -3   6   2        2.20       -4.12      4.12 o
  -2   6   2      521.35      501.36     11.87 o
  -1   6   2      127.88      126.93      4.11 o
   0   6   2       62.84       72.28      8.19 o
   1   6   2        0.26       -1.25      4.83 o
   2   6   2       31.68       35.33      2.30 o
   3   6   2       53.29       48.79      2.57 o
   4   6   2      124.42      132.74     10.98 o
   5   6   2       18.71       22.12      3.84 o
   6   6   2        6.96       11.45      5.17 o
  -4   7   2        6.49       -0.30      4.36 o
  -3   7   2        2.20        3.03      3.51 o
  -2   7   2       78.31       82.25      3.77 o
  -1   7   2       75.10       65.39      3.99 o
   1   7   2        0.88        6.26      5.91 o
   2   7   2        3.62        5.41      1.98 o
   3   7   2        2.94        8.39      3.32 o
   4   7   2        5.66        4.89      4.30 o
   5   7   2       13.35       17.58      3.83 o
  -3   8   2       18.40       24.63      4.21 o
  -2   8   2        0.02       -5.30      5.30 o
  -1   8   2        6.29        4.06      4.11 o
   1   8   2        1.19       10.06      7.62 o
   2   8   2        4.68        7.02      7.26 o
   3   8   2       15.97       15.11      5.05 o
   4   8   2        1.86        5.67      4.49 o
  -1   9   2        2.42       -1.58      4.45 o
   1   9   2        5.71        6.23      8.85 o
   2   9   2        2.05        7.04      9.02 o
   0  -9   3        1.23        4.03      5.54 o
  -3  -8   3        3.53        5.82      4.44 o
  -2  -8   3       46.56       45.19      5.49 o
  -1  -8   3        7.04        5.92      5.25 o
   0  -8   3        8.22       12.34      4.34 o
   1  -8   3        4.69        7.68      5.02 o
   2  -8   3        3.10        1.27      5.82 o
   3  -8   3        1.85        7.06      7.28 o
  -4  -7   3        3.87        3.90      5.20 o
  -3  -7   3        0.07       -1.51      4.22 o
  -2  -7   3       15.65       22.22      3.24 o
  -1  -7   3       45.98       54.07      7.20 o
   0  -7   3       39.69       43.75      9.75 o
   1  -7   3       20.27       24.55      5.90 o
   2  -7   3       18.34       13.43      3.63 o
   3  -7   3        0.75        2.86      3.86 o
   4  -7   3       24.63       31.79      4.99 o
  -5  -6   3        0.14       -3.40      6.20 o
  -4  -6   3       14.71        9.65      4.76 o
  -3  -6   3       64.91       59.20      5.20 o
  -2  -6   3      115.10      119.54      5.74 o
  -1  -6   3      202.31      211.68      6.55 o
   0  -6   3       10.93        7.93      1.85 o
   1  -6   3      116.16      106.32      3.78 o
   2  -6   3       16.38       19.01      2.31 o
   3  -6   3       26.70       26.31      3.91 o
   4  -6   3       20.66       21.07      4.36 o
   5  -6   3       93.38       97.27     11.21 o
  -6  -5   3       30.72       30.68      6.51 o
  -5  -5   3        3.15        6.56     11.27 o
  -4  -5   3        7.77        2.47      2.74 o
  -3  -5   3       17.97       14.05      4.30 o
  -2  -5   3      116.18      119.18      6.41 o
  -1  -5   3        1.17        1.02      2.36 o
   0  -5   3     1073.48      980.77     18.89 o
   1  -5   3      390.45      346.20      8.04 o
   2  -5   3       33.06       30.72      2.84 o
   3  -5   3      155.73      144.58      5.41 o
   4  -5   3       26.54       33.19      4.20 o
   5  -5   3       95.02       99.64      6.83 o
   6  -5   3       57.58       66.24      6.63 o
  -6  -4   3       12.99       11.35      5.86 o
  -5  -4   3        1.36        0.64      2.95 o
  -4  -4   3        2.37        2.55      2.60 o
  -3  -4   3      119.59      122.24      3.43 o
  -2  -4   3        2.01        2.23      0.99 o
  -1  -4   3      268.14      288.29      4.88 o
   0  -4   3      292.47      270.48      5.22 o
   1  -4   3     1178.89     1154.54     20.89 o
   2  -4   3       33.25       43.99      1.63 o
   3  -4   3       46.94       49.93      2.32 o
   4  -4   3      344.16      326.68     10.54 o
   5  -4   3       25.60       30.07      3.74 o
   6  -4   3       77.43       75.87      5.08 o
   7  -4   3       36.18       34.22      6.11 o
  -7  -3   3        0.78       11.25      5.10 o
  -6  -3   3       45.87       46.05      3.62 o
  -5  -3   3      172.10      173.69      5.54 o
  -4  -3   3       37.10       32.19      1.79 o
  -3  -3   3      235.52      248.91      4.52 o
  -2  -3   3        9.06        8.12      1.13 o
  -1  -3   3      495.43      475.88      9.07 o
   0  -3   3     1209.71     1183.24     25.31 o
   1  -3   3     3082.12     3200.84     57.02 o
   2  -3   3     1087.28     1020.60     19.38 o
   3  -3   3       91.23       95.86      2.31 o
   4  -3   3       27.53       27.16      1.77 o
   5  -3   3      261.46      245.90      7.58 o
   6  -3   3       33.33       35.59      3.70 o
   7  -3   3       82.72       88.18      8.01 o
  -7  -2   3       34.63       40.20      6.35 o
  -6  -2   3        1.25        0.29      2.79 o
  -5  -2   3        3.15        3.15      3.38 o
  -4  -2   3        0.53       -0.48      1.25 o
  -3  -2   3       83.90       86.64      2.18 o
  -2  -2   3      247.00      242.71      3.65 o
  -1  -2   3      280.45      320.88      4.99 o
   0  -2   3     1828.39     1785.36     31.67 o
   1  -2   3     3302.22     3310.53     55.50 o
   2  -2   3     1075.77     1098.60     17.30 o
   3  -2   3      308.57      310.09      5.71 o
   4  -2   3      699.32      695.68     12.12 o
   5  -2   3      152.92      141.61      4.29 o
   6  -2   3       99.49       96.85      4.83 o
   7  -2   3        0.05        1.43      3.70 o
  -7  -1   3        9.01        5.51      5.54 o
  -6  -1   3        0.23        3.07      3.57 o
  -5  -1   3      201.31      190.71      4.61 o
  -4  -1   3        7.66        6.63      1.31 o
  -3  -1   3       97.76      104.69      2.22 o
  -2  -1   3       71.76       73.78      1.64 o
  -1  -1   3     3964.46     3974.88     51.21 o
   0  -1   3        2.81        4.43      0.56 o
   1  -1   3    17682.36    18042.51    247.17 o
   2  -1   3      494.40      490.95      7.94 o
   3  -1   3        2.33        0.66      0.92 o
   4  -1   3      189.07      181.32      4.16 o
   5  -1   3      347.00      345.88      7.08 o
   6  -1   3      163.38      156.85      5.07 o
   7  -1   3       23.89       25.47      4.63 o
  -7   0   3        4.63       -2.62      5.44 o
  -6   0   3       39.41       45.29      3.76 o
  -5   0   3       43.50       42.91      2.23 o
  -4   0   3      219.73      220.07      4.70 o
  -3   0   3      264.96      275.13      5.04 o
  -2   0   3      872.18      881.25     12.52 o
  -1   0   3     7678.86     7995.98    107.06 o
   0   0   3     1962.43     1805.92     21.94 o
   1   0   3      287.79      323.65      4.67 o
   2   0   3      671.34      659.40      9.56 o
   3   0   3      743.91      752.99     12.68 o
   4   0   3      296.33      321.54      6.41 o
   5   0   3      293.50      301.66      6.37 o
   6   0   3       24.57       24.94      2.59 o
   7   0   3       12.58        6.42      5.56 o
   8   0   3        0.06        1.55      9.74 o
  -7   1   3       50.02       61.86      5.52 o
  -6   1   3       34.95       27.14      3.69 o
  -5   1   3      279.46      281.65      6.61 o
  -4   1   3        6.09        9.21      1.43 o
  -3   1   3        1.63        1.80      0.91 o
  -2   1   3     1710.56     1730.15     27.10 o
  -1   1   3     4944.35     4921.75     65.39 o
   0   1   3    14080.96    13630.66    196.07 o
   1   1   3     5685.87     5727.01     89.72 o
   2   1   3       32.58       40.66      1.08 o
   3   1   3        6.98        3.69      0.92 o
   4   1   3      232.39      239.03      4.81 o
   5   1   3        0.43        0.79      1.64 o
   6   1   3      178.55      197.43      5.51 o
   7   1   3        8.55       12.24      3.52 o
   8   1   3        9.65        5.54      5.06 o
  -7   2   3       28.25       22.73      4.92 o
  -6   2   3       16.93       14.52      3.50 o
  -5   2   3      447.19      425.74     11.82 o
  -4   2   3       69.34       72.07      2.59 o
  -3   2   3      296.23      294.76      5.10 o
  -2   2   3       21.87       16.42      0.84 o
  -1   2   3     1313.39     1271.52     20.39 o
   0   2   3     1298.80     1382.79     22.24 o
   1   2   3     1484.15     1625.91     25.54 o
   2   2   3     1845.77     1935.01     31.69 o
   3   2   3       24.83       25.52      1.01 o
   4   2   3       70.09       65.59      1.81 o
   5   2   3        6.58        7.98      1.85 o
   6   2   3        1.03        0.91      2.41 o
   7   2   3       36.35       45.12      4.09 o
  -7   3   3       39.17       37.85      4.43 o
  -6   3   3      121.33      116.79      5.49 o
  -5   3   3       51.09       58.92      3.78 o
  -4   3   3       16.65       15.65      1.82 o
  -3   3   3      636.37      621.67      9.93 o
  -2   3   3      752.30      725.78     13.67 o
  -1   3   3      276.81      267.93      4.87 o
   0   3   3     2506.06     2512.61     42.20 o
   1   3   3      123.87      130.58      4.16 o
   2   3   3      221.61      214.82      3.90 o
   3   3   3       95.60       90.50      2.31 o
   4   3   3      171.03      191.94      4.58 o
   5   3   3       37.12       40.51      3.00 o
   6   3   3       63.90       74.66      3.51 o
   7   3   3       27.84       30.56      4.47 o
  -6   4   3        0.13        0.61      4.12 o
  -5   4   3      235.93      241.48     10.96 o
  -4   4   3       15.43       14.79      2.39 o
  -3   4   3       12.09        4.52      1.89 o
  -2   4   3      120.23      126.40      3.17 o
  -1   4   3      283.97      232.75      4.56 o
   0   4   3       11.62       15.09      0.93 o
   1   4   3     2241.26     2341.29     65.29 o
   2   4   3       73.62       81.63      1.97 o
   3   4   3        4.46        1.46      1.07 o
   4   4   3      123.44      108.35      3.64 o
   5   4   3        1.05       -2.40      2.40 o
   6   4   3       40.53       37.16      8.85 o
   7   4   3        7.98        4.06      4.73 o
  -6   5   3       42.60       51.81      8.82 o
  -5   5   3        4.41        0.82      4.48 o
  -4   5   3       90.68       93.37     10.24 o
  -3   5   3       24.08       22.41      2.07 o
  -2   5   3      146.85      124.00      3.16 o
  -1   5   3      224.83      213.76      4.76 o
   1   5   3       96.18       75.83      6.92 o
   2   5   3        8.72        6.77      1.11 o
   3   5   3       11.71        9.79      1.27 o
   4   5   3      111.88      127.14      5.09 o
   5   5   3       92.80       99.11      5.52 o
   6   5   3        1.14        3.32      4.56 o
   7   5   3       52.74       51.22      6.49 o
  -5   6   3       58.58       57.05      6.12 o
  -4   6   3       24.41       23.08      4.75 o
  -3   6   3       11.34        4.18      3.51 o
  -2   6   3      132.50      128.71      4.01 o
  -1   6   3        0.03       -0.39      1.07 o
   1   6   3       13.71       12.23      5.21 o
   2   6   3       34.13       40.72      2.36 o
   3   6   3       57.94       59.69      3.46 o
   4   6   3       14.80       12.84      3.32 o
   5   6   3        0.38       -0.22      5.31 o
   6   6   3        9.60        9.87      4.21 o
  -4   7   3        0.52       -2.14      4.36 o
  -3   7   3        1.15        0.97      6.58 o
  -2   7   3       82.65       71.77      4.44 o
  -1   7   3       79.39       71.75      4.18 o
   1   7   3       71.52       67.30      8.40 o
   2   7   3        2.13        3.17      1.92 o
   3   7   3        6.38        7.36      3.42 o
   4   7   3       10.99       14.11      3.01 o
   5   7   3        6.90       10.64      3.75 o
  -3   8   3        1.02        1.79      3.64 o
  -2   8   3        1.77        4.96      5.51 o
  -1   8   3       13.57       14.53      4.45 o
   1   8   3        9.31        7.17      6.75 o
   2   8   3        7.09        8.30      7.26 o
   3   8   3       32.87       34.04      8.51 o
   4   8   3        1.10        1.44      8.21 o
  -1   9   3        6.98        5.85      4.85 o
   2   9   3        2.90        1.98      8.34 o
  -3  -8   4       13.55       17.73      5.40 o
  -2  -8   4        8.85       15.04      5.36 o
  -1  -8   4        1.48        8.02      5.25 o
   0  -8   4        5.71        4.55      5.11 o
   1  -8   4       10.38       16.02      4.65 o
   2  -8   4       62.07       72.98      5.94 o
   3  -8   4        1.89       -0.32      6.07 o
  -4  -7   4        0.01       -5.43      5.47 o
  -3  -7   4        0.13       -0.42      7.05 o
  -2  -7   4       12.23        7.63      4.66 o
  -1  -7   4       13.72       17.91      2.31 o
   0  -7   4        0.18        0.64      1.95 o
   1  -7   4      194.08      188.89     16.66 o
   2  -7   4        9.63        8.44      3.80 o
   3  -7   4       69.84       76.93      6.94 o
   4  -7   4        0.27        0.51      4.54 o
  -5  -6   4        0.91        4.75      8.99 o
  -4  -6   4       49.31       39.60      5.72 o
  -3  -6   4       78.29       74.79      6.11 o
  -2  -6   4       40.32       37.09      3.34 o
  -1  -6   4        2.13        4.43      2.13 o
   0  -6   4       88.49      102.70      4.97 o
   1  -6   4       13.90        3.17      2.24 o
   2  -6   4      270.03      276.67      8.32 o
   3  -6   4       36.91       32.03      4.12 o
   4  -6   4       26.80       20.55      4.47 o
   5  -6   4        9.16       18.99      5.13 o
  -6  -5   4        0.07        2.76      6.90 o
  -5  -5   4       34.62       36.56      6.00 o
  -4  -5   4       21.44       29.27      4.94 o
  -3  -5   4       42.38       40.07      2.86 o
  -2  -5   4        0.55        3.45      1.79 o
  -1  -5   4       48.23       60.81      2.87 o
   0  -5   4      647.05      690.45     24.15 o
   1  -5   4      101.13      114.80      3.72 o
   2  -5   4      342.09      313.57      7.99 o
   3  -5   4       72.81       79.65      4.90 o
   4  -5   4        5.55        7.35      3.97 o
   5  -5   4       16.47       19.60      5.92 o
   6  -5   4       21.73       15.74      8.61 o
  -6  -4   4       12.57       17.38      6.28 o
  -5  -4   4       31.75       39.90      3.99 o
  -4  -4   4        1.47        1.69      2.64 o
  -3  -4   4       72.01       80.55      2.96 o
  -2  -4   4      183.70      174.45      3.52 o
  -1  -4   4      480.25      519.97      9.00 o
   0  -4   4        9.81       11.12      1.29 o
   1  -4   4     1522.00     1542.26     25.68 o
   2  -4   4        9.12       11.59      1.44 o
   3  -4   4      586.15      545.95     15.04 o
   4  -4   4       35.69       35.34      3.39 o
   5  -4   4        3.87        1.90      2.91 o
   6  -4   4        7.90        5.12      4.43 o
   7  -4   4       16.51       13.95      4.95 o
  -7  -3   4       47.59       52.01      7.73 o
  -6  -3   4      174.60      171.68      6.75 o
  -5  -3   4        0.07        1.12      2.46 o
  -4  -3   4      244.55      253.69      5.62 o
  -3  -3   4        1.84        1.58      1.11 o
  -2  -3   4       18.51       20.10      1.28 o
  -1  -3   4      387.38      390.06      6.45 o
   0  -3   4      680.26      774.80     15.31 o
   1  -3   4       39.93       45.51      1.49 o
   2  -3   4     1229.93     1224.22     23.44 o
   3  -3   4       54.34       53.19      1.87 o
   4  -3   4      162.62      165.59      4.07 o
   5  -3   4       60.07       60.77      3.64 o
   6  -3   4        7.54        2.72      3.23 o
   7  -3   4       10.99        8.96      4.02 o
  -7  -2   4        2.56        1.81      4.60 o
  -6  -2   4       37.78       35.13      4.55 o
  -5  -2   4      347.55      364.50      8.81 o
  -4  -2   4       30.88       36.21      1.85 o
  -3  -2   4      347.77      356.06      6.05 o
  -2  -2   4     1249.34     1286.77     18.43 o
  -1  -2   4       16.02       16.16      0.96 o
   0  -2   4      782.28      746.50     10.79 o
   1  -2   4     3627.96     3916.88     59.63 o
   2  -2   4     2484.76     2724.59     45.01 o
   3  -2   4     1307.26     1246.14     19.82 o
   4  -2   4      327.04      332.69      6.34 o
   5  -2   4       29.84       25.29      2.55 o
   6  -2   4       30.10       26.45      3.54 o
   7  -2   4        2.59       -0.67      3.83 o
  -7  -1   4        1.14       -0.29      5.67 o
  -6  -1   4       61.29       57.80      4.74 o
  -5  -1   4        2.92        4.76      1.80 o
  -4  -1   4      391.19      386.13      7.53 o
  -3  -1   4      113.32      123.06      2.59 o
  -2  -1   4      801.07      844.88     12.68 o
  -1  -1   4      417.36      399.73      5.70 o
   0  -1   4     1010.54      993.94     13.94 o
   1  -1   4       70.40       56.95      1.38 o
   2  -1   4     2676.75     2832.25     50.28 o
   3  -1   4     1249.82     1332.40     21.04 o
   4  -1   4      289.42      281.50      5.82 o
   5  -1   4        2.93        2.25      1.82 o
   6  -1   4        3.57       -1.76      2.69 o
   7  -1   4       31.38       35.91      4.69 o
  -7   0   4        0.38       -6.08      6.08 o
  -6   0   4        7.82        6.68      3.20 o
  -5   0   4      563.95      539.06     10.32 o
  -4   0   4      695.41      673.31     12.35 o
  -3   0   4      730.29      686.53     11.61 o
  -2   0   4        7.04       10.21      0.80 o
  -1   0   4      874.83      963.43     13.17 o
   0   0   4     1474.55     1411.99     18.66 o
   1   0   4        4.98        3.49      0.54 o
   2   0   4     3324.85     3444.11     54.17 o
   3   0   4       68.87       82.56      2.18 o
   4   0   4      386.25      394.37      9.94 o
   5   0   4        6.29        4.51      1.78 o
   6   0   4       13.16       17.96      2.59 o
   7   0   4       17.18       16.00      4.36 o
   8   0   4       25.68       27.10     12.40 o
  -7   1   4        2.21       -3.39      5.37 o
  -6   1   4        9.85       13.00      3.59 o
  -5   1   4      102.82      101.86      4.14 o
  -4   1   4       44.85       51.05      2.07 o
  -3   1   4      649.21      627.48     10.08 o
  -2   1   4      142.02      126.70      2.57 o
  -1   1   4     3339.39     3439.55     48.17 o
   0   1   4     1360.75     1463.42     26.24 o
   1   1   4     2241.50     2166.27     30.33 o
   2   1   4     1490.23     1566.02     24.71 o
   3   1   4      922.07      882.49     14.07 o
   4   1   4        1.17       -0.53      1.15 o
   5   1   4        0.75       -1.46      1.64 o
   6   1   4        1.51       -0.27      2.18 o
   7   1   4        7.59       11.32      3.65 o
   8   1   4        9.75        6.85      7.06 o
  -7   2   4        1.45       -3.28      4.32 o
  -6   2   4      126.34      129.49      5.99 o
  -5   2   4       12.60       11.32      2.83 o
  -4   2   4      732.72      703.82     14.11 o
  -3   2   4        2.48        2.67      0.96 o
  -2   2   4      476.46      507.62      8.13 o
  -1   2   4     1329.22     1370.92     20.13 o
   0   2   4       40.24       29.09      1.09 o
   1   2   4       35.44       32.14      0.94 o
   2   2   4     1316.41     1324.05     19.85 o
   3   2   4      222.12      229.33      4.10 o
   4   2   4      382.59      362.55      6.59 o
   5   2   4        0.53       -1.59      1.74 o
   6   2   4        0.66       -0.25      2.40 o
   7   2   4       41.30       42.53      4.38 o
  -7   3   4       17.80       16.43      4.51 o
  -6   3   4       19.09       19.85      3.66 o
  -5   3   4      165.33      162.84      6.11 o
  -4   3   4      234.96      209.22      5.72 o
  -3   3   4      217.32      224.19      4.13 o
  -2   3   4       36.08       37.54      1.49 o
  -1   3   4        6.45        4.12      0.72 o
   0   3   4      712.72      696.88     11.38 o
   1   3   4       10.67        7.23      0.66 o
   2   3   4     1016.32     1069.23     17.81 o
   3   3   4      214.14      226.96      5.04 o
   4   3   4      292.12      277.16      6.08 o
   5   3   4       72.73       76.05      3.35 o
   6   3   4        4.40        3.48      2.53 o
   7   3   4       10.84       14.01      3.71 o
  -6   4   4       46.20       52.96      4.86 o
  -5   4   4        7.46        9.63      4.68 o
  -4   4   4      302.22      291.88      8.14 o
  -3   4   4      234.39      229.92      5.63 o
  -2   4   4      392.82      388.78      7.15 o
  -1   4   4       16.94       14.59      0.92 o
   0   4   4      121.96      119.62      3.29 o
   1   4   4      195.35      186.26      3.52 o
   2   4   4      233.33      267.47      4.43 o
   3   4   4     1282.05     1280.20     21.38 o
   4   4   4       18.97       17.93      1.98 o
   5   4   4        9.91       16.64      2.66 o
   6   4   4        1.58       -3.95      3.99 o
   7   4   4       19.57       17.77      5.90 o
  -6   5   4        4.61        6.59      5.51 o
  -5   5   4       23.51       22.31      5.21 o
  -4   5   4      150.63      163.57     14.16 o
  -3   5   4       43.68       38.25      2.83 o
  -2   5   4      194.76      192.44      4.22 o
  -1   5   4        4.31        7.72      0.99 o
   0   5   4       19.89       14.02      1.05 o
   1   5   4       15.39       17.44      1.81 o
   2   5   4       90.65      102.17      2.93 o
   3   5   4        0.00        0.86      1.20 o
   4   5   4      115.79      104.47      3.99 o
   5   5   4       84.37       88.08      6.06 o
   6   5   4       10.18       18.00      4.25 o
   7   5   4        2.42        4.88      4.77 o
  -5   6   4       28.03       39.73      5.78 o
  -4   6   4        4.14       -1.80      4.13 o
  -3   6   4      178.98      187.25      8.44 o
  -2   6   4       12.19       13.10      1.83 o
  -1   6   4       76.46       71.41      2.76 o
   0   6   4        4.55        1.87      4.34 o
   1   6   4       88.73       81.66      8.24 o
   2   6   4       66.35       56.05      3.00 o
   3   6   4      110.38      111.76      3.91 o
   4   6   4       12.38        9.27      2.86 o
   5   6   4        4.16        6.70      3.48 o
   6   6   4        7.38        3.94      4.11 o
  -4   7   4       26.66       34.36      5.11 o
  -3   7   4        9.57        8.85      3.80 o
  -2   7   4       27.14       28.54      3.48 o
  -1   7   4        0.12       -2.85      3.58 o
   0   7   4        2.32        2.11      2.40 o
   1   7   4       29.24       21.68      6.09 o
   2   7   4       26.27       22.45      2.26 o
   3   7   4        1.68       -0.43      5.46 o
   4   7   4        4.40        8.15      2.91 o
   5   7   4        9.59        7.29      3.65 o
  -3   8   4        1.37        6.31      3.87 o
  -2   8   4        3.96        0.45      5.43 o
  -1   8   4        8.52       -1.15      4.34 o
   2   8   4       26.07       39.71      8.00 o
   3   8   4       13.87       12.40      3.74 o
   4   8   4       16.01       12.86      8.16 o
  -1   9   4        1.50       -0.81      4.96 o
   2   9   4        4.22        3.11      8.07 o
  -2  -8   5        0.52        2.43     10.23 o
  -1  -8   5        8.42       11.05      5.91 o
   0  -8   5        1.46        0.52      2.77 o
   1  -8   5        2.73        9.42      4.19 o
   2  -8   5        8.04        4.13      6.97 o
   3  -8   5       19.79       37.27      5.46 o
  -4  -7   5        7.57        9.86      5.75 o
  -3  -7   5       12.11        9.46      5.40 o
  -2  -7   5        9.14        4.38      3.22 o
  -1  -7   5       34.30       32.52      4.30 o
   0  -7   5        1.56       -0.34      3.13 o
   1  -7   5        3.12        6.47      3.37 o
   2  -7   5       55.51       72.70      5.47 o
   3  -7   5       93.53       93.66      8.60 o
   4  -7   5        2.61        4.66      4.63 o
  -5  -6   5       22.21       21.44      6.30 o
  -4  -6   5       36.78       33.46      6.07 o
  -3  -6   5       25.76       26.71      8.49 o
  -2  -6   5       13.00       15.08      4.07 o
  -1  -6   5       31.71       39.06      4.63 o
   0  -6   5        0.75        3.02      2.27 o
   1  -6   5        0.83       -0.11      3.84 o
   2  -6   5      242.42      256.27     10.50 o
   3  -6   5        5.26        7.53      3.78 o
   4  -6   5      159.60      156.37      8.34 o
   5  -6   5        0.92        1.16      5.00 o
  -6  -5   5        1.47        0.26      6.47 o
  -5  -5   5        0.41        4.75      5.64 o
  -4  -5   5       46.89       50.41      7.10 o
  -3  -5   5      287.16      290.75      8.42 o
  -2  -5   5        1.11        1.98      2.44 o
  -1  -5   5      245.39      234.08      7.17 o
   0  -5   5       14.87       20.89      2.14 o
   1  -5   5       60.84       62.74      3.18 o
   2  -5   5       37.59       32.89      5.42 o
   3  -5   5      210.28      221.03      9.48 o
   4  -5   5       21.08       18.76      4.31 o
   5  -5   5      107.59      105.87      7.12 o
   6  -5   5        1.85        2.69      5.43 o
  -6  -4   5        0.64        6.11      7.40 o
  -5  -4   5        2.13       -0.23      5.28 o
  -4  -4   5      300.41      292.96      9.99 o
  -3  -4   5        4.84        4.30      2.18 o
  -2  -4   5      198.95      208.21      4.34 o
  -1  -4   5        9.38        5.98      1.56 o
   0  -4   5       56.55       53.24      1.97 o
   1  -4   5      253.02      270.03      5.26 o
   2  -4   5      406.65      427.59      8.87 o
   3  -4   5      289.97      289.38      8.82 o
   4  -4   5      191.43      188.45      7.20 o
   5  -4   5       67.24       73.19      4.50 o
   6  -4   5       54.71       57.45      4.80 o
  -6  -3   5       11.55       14.68      7.55 o
  -5  -3   5        1.65       -0.52      2.58 o
  -4  -3   5       47.66       51.36      2.42 o
  -3  -3   5      297.69      287.34      4.99 o
  -2  -3   5        5.80        7.46      1.08 o
  -1  -3   5      789.42      866.28     14.53 o
   0  -3   5      247.94      230.38      6.06 o
   1  -3   5      476.79      512.95      9.63 o
   2  -3   5      273.86      271.35      4.84 o
   3  -3   5       97.49       97.21      2.64 o
   4  -3   5      579.07      550.42     11.42 o
   5  -3   5       80.74       75.09      4.03 o
   6  -3   5       63.67       63.11      4.24 o
   7  -3   5        7.19        5.40      4.10 o
  -7  -2   5       17.21       14.29     10.38 o
  -6  -2   5        4.89        4.39      4.14 o
  -5  -2   5      107.58      107.84      4.21 o
  -4  -2   5      262.71      247.84      5.44 o
  -3  -2   5      722.10      729.10     10.86 o
  -2  -2   5       20.69       15.06      1.10 o
  -1  -2   5       60.01       65.58      1.69 o
   0  -2   5      736.20      787.47     11.50 o
   1  -2   5      166.11      144.16      2.90 o
   2  -2   5       93.37      101.13      2.52 o
   3  -2   5     1374.40     1318.74     20.97 o
   4  -2   5       41.43       41.40      1.85 o
   5  -2   5      278.47      270.83      7.35 o
   6  -2   5       36.13       28.63      3.59 o
   7  -2   5        0.06        2.77      3.72 o
  -7  -1   5       13.67       16.25      7.85 o
  -6  -1   5       21.86       27.53      5.28 o
  -5  -1   5        2.36        0.46      2.20 o
  -4  -1   5      442.42      434.70      7.90 o
  -3  -1   5      769.65      776.96     11.86 o
  -2  -1   5     1474.42     1400.19     20.77 o
  -1  -1   5      385.20      396.72      6.04 o
   0  -1   5      700.11      735.16     13.00 o
   1  -1   5      793.58      811.33     12.48 o
   2  -1   5      697.85      640.87     11.16 o
   3  -1   5      252.64      252.57      4.83 o
   4  -1   5     1900.61     1889.26     33.44 o
   5  -1   5      615.05      611.81     11.61 o
   6  -1   5       29.59       35.77      3.18 o
   7  -1   5        1.67       -3.60      4.24 o
  -7   0   5       26.73       39.08      6.78 o
  -6   0   5        0.50        4.36      3.17 o
  -5   0   5       33.34       33.38      2.89 o
  -4   0   5       42.32       40.18      2.10 o
  -3   0   5     1140.15     1154.31     19.13 o
  -2   0   5      183.51      198.61      3.82 o
  -1   0   5      122.96       91.12      1.98 o
   0   0   5      212.23      216.88      3.36 o
   1   0   5        8.66        2.84      0.73 o
   2   0   5      400.54      396.25      6.65 o
   3   0   5      407.22      379.02      7.23 o
   4   0   5      614.58      609.04     12.10 o
   5   0   5      352.02      363.31      7.41 o
   6   0   5        3.28        2.92      2.37 o
   7   0   5        0.56       -1.94      4.28 o
  -7   1   5        0.13       -4.12      6.03 o
  -6   1   5        7.39        5.81      3.54 o
  -5   1   5        1.57        1.27      2.54 o
  -4   1   5     1231.16     1189.92     21.21 o
  -3   1   5       90.26       78.18      2.27 o
  -2   1   5     2944.86     2838.74     41.68 o
  -1   1   5     4153.35     4345.82     67.56 o
   0   1   5      532.65      526.96      7.81 o
   1   1   5      382.37      382.59      7.63 o
   2   1   5       71.16      107.45      2.40 o
   3   1   5      317.09      302.72      5.27 o
   4   1   5      347.70      372.74      6.50 o
   5   1   5      798.99      764.52     14.14 o
   6   1   5       20.26       24.02      2.77 o
   7   1   5        0.80        1.12      3.31 o
  -7   2   5       10.14        9.29      5.06 o
  -6   2   5        1.21        6.39      3.49 o
  -5   2   5        0.18        0.60      2.81 o
  -4   2   5       27.23       27.21      2.03 o
  -3   2   5      122.98      126.26      2.84 o
  -2   2   5       19.45       14.70      0.88 o
  -1   2   5      234.13      191.21      3.21 o
   0   2   5        1.71        0.58      0.50 o
   1   2   5     1332.91     1394.88     23.00 o
   2   2   5      392.12      401.55      6.39 o
   3   2   5      186.94      208.07      3.84 o
   4   2   5      515.74      512.96      9.02 o
   5   2   5        6.27        9.49      1.83 o
   6   2   5       64.05       50.74      3.12 o
   7   2   5       26.20       26.27      3.69 o
  -6   3   5        0.62       -3.38      3.38 o
  -5   3   5       64.72       65.82      4.09 o
  -4   3   5       30.60       31.17      2.37 o
  -3   3   5      286.78      279.66      5.01 o
  -2   3   5        2.73        2.07      0.89 o
  -1   3   5     1527.21     1523.33     24.60 o
   0   3   5      277.83      287.16      5.02 o
   1   3   5       91.44      111.47      2.40 o
   2   3   5        7.53        3.78      0.83 o
   3   3   5      271.79      290.02      5.76 o
   4   3   5        5.33        6.63      1.56 o
   5   3   5      580.09      575.47     11.99 o
   6   3   5        1.00        1.88      2.25 o
   7   3   5        1.01       -0.80      4.40 o
  -6   4   5        0.99        1.22      3.89 o
  -5   4   5        0.63        0.33      5.13 o
  -4   4   5      102.69       97.20      5.93 o
  -3   4   5        5.37        1.94      1.61 o
  -2   4   5      274.42      269.33      5.23 o
  -1   4   5       60.12       59.27      1.66 o
   0   4   5      945.17      946.22     15.39 o
   1   4   5       37.18       39.57      1.39 o
   2   4   5       51.64       50.45      1.95 o
   3   4   5      178.73      184.99      4.05 o
   4   4   5       24.13       28.31      2.37 o
   5   4   5       71.76       61.99      3.40 o
   6   4   5        6.09        0.96      5.29 o
   7   4   5        0.86       -1.58      7.49 o
  -6   5   5        0.47        4.73      5.37 o
  -5   5   5        0.52       -4.79      4.79 o
  -4   5   5       17.20        7.07      4.16 o
  -3   5   5      150.25      151.60      5.67 o
  -2   5   5      123.52      121.85      3.50 o
  -1   5   5      231.68      221.32      4.62 o
   0   5   5       15.34       11.96      1.43 o
   1   5   5        0.64        0.60      1.37 o
   2   5   5       48.05       39.68      1.42 o
   3   5   5      272.65      297.46      6.13 o
   4   5   5      323.08      317.53     15.46 o
   5   5   5       37.07       40.05      4.92 o
   6   5   5       21.51       22.10      4.24 o
   7   5   5       28.24       37.41      8.24 o
  -5   6   5        2.57        5.48      5.06 o
  -4   6   5       39.62       37.27      4.86 o
  -3   6   5       89.92       95.11      4.46 o
  -2   6   5       25.85       26.29      1.92 o
  -1   6   5      475.42      485.51     10.35 o
   0   6   5       17.36       15.22      1.97 o
   1   6   5        0.44        3.48      1.82 o
   2   6   5        0.11       -0.94      1.45 o
   3   6   5       15.54       13.80      1.97 o
   4   6   5       19.50       26.67      2.43 o
   5   6   5        9.40        8.54      3.36 o
   6   6   5        2.20        4.18      5.27 o
  -4   7   5        0.80       -2.26      4.38 o
  -3   7   5       34.25       33.86      4.51 o
  -2   7   5      100.54      101.52      5.65 o
  -1   7   5        1.23        0.55      2.09 o
   0   7   5        0.53        5.31      2.32 o
   1   7   5        5.29        7.25      5.54 o
   2   7   5       47.52       47.27      3.67 o
   3   7   5        1.23        1.35      2.62 o
   4   7   5       51.51       55.70      4.93 o
   5   7   5        6.30        7.88      6.11 o
  -3   8   5        0.85        1.51      4.02 o
  -2   8   5        0.00        2.48      2.86 o
  -1   8   5       56.77       52.53      5.62 o
   0   8   5        0.09        1.06      3.62 o
   2   8   5        3.78        2.82      2.95 o
   3   8   5        2.16        2.39      4.26 o
   4   8   5        8.32        8.23      5.32 o
  -1   9   5        2.99        2.17      5.09 o
  -2  -8   6        0.13       -6.85      6.85 o
  -1  -8   6        0.96       -0.53      3.37 o
   0  -8   6        7.58        7.65      3.62 o
   1  -8   6       15.30        5.49      3.86 o
   2  -8   6        1.69        0.53      4.48 o
  -4  -7   6        2.39        6.42      6.44 o
  -3  -7   6       15.70       16.27     12.72 o
  -2  -7   6       65.19       66.11     11.01 o
  -1  -7   6       11.96       13.94      3.62 o
   0  -7   6       48.05       47.39      4.34 o
   1  -7   6        2.37        5.46      4.94 o
   2  -7   6       22.85       13.28      5.90 o
   3  -7   6        1.71       -0.90      4.41 o
   4  -7   6       39.78       58.72      6.22 o
  -5  -6   6        9.19        5.30      9.73 o
  -4  -6   6       21.59       24.20      6.37 o
  -3  -6   6       10.47        9.64      5.83 o
  -2  -6   6        0.11       -3.23      3.23 o
  -1  -6   6       56.15       60.48      8.95 o
   0  -6   6        0.52       -4.61      4.61 o
   1  -6   6      135.24      136.83      8.76 o
   2  -6   6        6.21       -2.41      6.32 o
   3  -6   6        1.59        5.00      4.29 o
   4  -6   6       71.46       70.58      5.88 o
   5  -6   6       28.96       32.69      5.82 o
  -5  -5   6        3.80        6.48      5.96 o
  -4  -5   6       12.49       11.12      6.56 o
  -3  -5   6        3.07        5.89      3.57 o
  -2  -5   6      164.99      178.02      7.12 o
  -1  -5   6      207.34      212.06     14.35 o
   0  -5   6        2.57        2.46      2.42 o
   1  -5   6        0.05        1.56      2.26 o
   2  -5   6      135.31      127.44      7.86 o
   3  -5   6      135.77      130.32      7.16 o
   4  -5   6        2.96        2.76      3.93 o
   5  -5   6      189.20      213.24     10.82 o
   6  -5   6        5.09        9.61      5.99 o
  -6  -4   6        4.21       14.81      7.06 o
  -5  -4   6        3.11        7.51      6.51 o
  -4  -4   6       58.43       60.83      3.80 o
  -3  -4   6      133.14      125.73      5.00 o
  -2  -4   6      314.59      307.99     11.90 o
  -1  -4   6      261.20      274.03      5.07 o
   0  -4   6     1035.08     1039.65     31.61 o
   1  -4   6      156.20      147.87      3.80 o
   2  -4   6      182.26      199.00      5.00 o
   3  -4   6      184.71      170.49      6.10 o
   4  -4   6      171.80      170.85      7.87 o
   5  -4   6        0.37       -3.08      3.08 o
   6  -4   6      147.65      166.42      7.63 o
  -6  -3   6        0.72        1.01      4.27 o
  -5  -3   6        1.66        1.94      3.01 o
  -4  -3   6       14.76       14.80      2.03 o
  -3  -3   6       25.93       26.71      1.61 o
  -2  -3   6        2.74        2.42      0.98 o
  -1  -3   6      332.06      313.58      5.25 o
   0  -3   6       41.40       38.16      1.68 o
   1  -3   6      546.55      565.71      8.93 o
   2  -3   6      706.62      666.34     10.49 o
   3  -3   6       14.55        8.39      1.23 o
   4  -3   6      116.13      112.46      4.20 o
   5  -3   6      480.62      455.40     12.59 o
   6  -3   6       28.12       23.35      3.70 o
   7  -3   6       60.03       65.86      6.63 o
  -6  -2   6       33.16       32.64      4.94 o
  -5  -2   6       17.85       12.35      3.06 o
  -4  -2   6       33.97       31.81      2.16 o
  -3  -2   6       68.69       74.26      2.13 o
  -2  -2   6      429.77      419.51      6.81 o
  -1  -2   6       89.60       80.80      2.41 o
   0  -2   6     3396.33     3455.75     74.51 o
   1  -2   6      181.44      224.84      4.24 o
   2  -2   6     1958.20     2085.92     37.35 o
   3  -2   6      284.42      258.86      5.20 o
   4  -2   6      115.29      105.58      3.30 o
   5  -2   6      102.25       99.18      4.17 o
   6  -2   6      114.72      124.81      5.73 o
   7  -2   6       20.89       32.59      4.37 o
  -7  -1   6        2.26       -2.49     11.20 o
  -6  -1   6        1.08        0.12      4.23 o
  -5  -1   6       23.56       28.18      2.83 o
  -4  -1   6      132.71      129.14      3.45 o
  -3  -1   6       16.43       19.95      1.53 o
  -2  -1   6      443.46      482.69      7.61 o
  -1  -1   6     1361.31     1275.24     18.49 o
   0  -1   6      347.30      352.66      6.57 o
   1  -1   6     3696.43     3846.76     59.02 o
   2  -1   6        1.18        2.00      0.99 o
   3  -1   6       88.82       96.95      3.10 o
   4  -1   6      690.08      621.50     11.67 o
   5  -1   6       60.19       62.43      2.64 o
   6  -1   6      109.12      111.08      4.68 o
   7  -1   6        0.18       -1.06      4.26 o
  -7   0   6        7.01       11.44      6.48 o
  -6   0   6       41.25       48.01      6.03 o
  -5   0   6       39.57       33.54      3.11 o
  -4   0   6      186.90      184.61      4.82 o
  -3   0   6      183.71      186.89      3.96 o
  -2   0   6       15.47       17.15      1.22 o
  -1   0   6     3118.01     3205.11     46.49 o
   0   0   6      316.02      273.03      4.43 o
   1   0   6     1186.93     1230.77     17.81 o
   2   0   6     1581.45     1625.13     29.16 o
   3   0   6      392.58      350.19      7.49 o
   4   0   6        6.68        4.16      1.56 o
   5   0   6      501.82      494.48      9.65 o
   6   0   6       11.66        6.59      2.75 o
   7   0   6       76.74       85.26      7.79 o
  -7   1   6        4.68       -0.19      8.48 o
  -6   1   6       28.76       27.82      4.58 o
  -5   1   6        2.01        4.15      3.00 o
  -4   1   6      283.77      274.45      5.52 o
  -3   1   6       26.50       27.24      1.52 o
  -2   1   6     3471.99     3644.75     53.34 o
  -1   1   6       61.94       68.70      2.00 o
   0   1   6     1811.89     1734.83     28.17 o
   1   1   6      318.85      285.85      5.72 o
   2   1   6      226.67      226.97      4.16 o
   3   1   6      530.12      538.52      8.89 o
   4   1   6       66.34       67.42      2.23 o
   5   1   6       17.70       20.23      2.15 o
   6   1   6       16.97       16.07      3.21 o
   7   1   6        4.92       -1.08      3.59 o
  -6   2   6        0.18        2.39      3.77 o
  -5   2   6       71.52       74.07      4.28 o
  -4   2   6       65.41       72.56      3.73 o
  -3   2   6       25.00       29.55      1.43 o
  -2   2   6       66.91       63.19      1.85 o
  -1   2   6     3822.17     3899.21     59.39 o
   0   2   6      250.38      277.40      5.42 o
   1   2   6     1391.62     1372.11     20.49 o
   2   2   6      173.37      178.75      3.16 o
   3   2   6        1.11        0.68      1.05 o
   4   2   6        2.14        2.94      1.30 o
   5   2   6      283.85      286.24      6.68 o
   6   2   6      169.32      142.51      4.98 o
   7   2   6       14.15       24.56      3.85 o
  -6   3   6       33.69       29.83      4.77 o
  -5   3   6       12.66        4.94      3.26 o
  -4   3   6      165.14      143.31      5.56 o
  -3   3   6      122.37      124.28      3.24 o
  -2   3   6      215.96      226.57      3.68 o
  -1   3   6      111.54       99.74      2.49 o
   0   3   6      463.15      462.96      7.89 o
   1   3   6       85.48       81.39      2.14 o
   2   3   6      538.97      558.75      9.77 o
   3   3   6        3.38        1.03      0.83 o
   4   3   6       58.96       73.80      2.55 o
   5   3   6       18.02       15.23      1.78 o
   6   3   6       12.37       19.99      3.06 o
   7   3   6       46.66       43.72      4.09 o
  -6   4   6        6.07        8.27      4.24 o
  -5   4   6       55.84       62.99      5.90 o
  -4   4   6        0.32        0.26      3.84 o
  -3   4   6       36.43       35.29      2.48 o
  -2   4   6       56.76       54.47      1.99 o
  -1   4   6      997.12     1020.12     16.71 o
   0   4   6      504.63      511.46      8.63 o
   1   4   6      215.09      218.01      4.38 o
   2   4   6       98.99       88.89      2.66 o
   3   4   6        0.77        1.07      1.08 o
   4   4   6        7.19        8.28      2.12 o
   5   4   6       15.75       18.34      2.64 o
   6   4   6       40.92       36.32      4.64 o
   7   4   6        1.94        2.42      5.06 o
  -5   5   6       24.63       20.49      5.40 o
  -4   5   6       32.50       30.66      4.62 o
  -3   5   6       10.47        9.54      2.42 o
  -2   5   6       11.85       13.63      2.68 o
  -1   5   6      158.15      165.58      3.85 o
   0   5   6        0.09       -1.03      1.03 o
   1   5   6      295.04      281.82      5.55 o
   2   5   6       29.17       26.76      1.52 o
   3   5   6        0.41       -0.58      1.30 o
   4   5   6       50.04       51.82      3.18 o
   5   5   6        8.24       15.27      3.37 o
   6   5   6       18.46       16.44      4.70 o
  -5   6   6        2.04       -2.66      5.14 o
  -4   6   6       19.91       17.11      7.30 o
  -3   6   6        1.28        3.70      2.58 o
  -2   6   6       73.78       74.15      3.48 o
  -1   6   6       18.31       23.84      2.20 o
   0   6   6       59.66       59.03      4.28 o
   1   6   6        5.66        6.97      1.38 o
   2   6   6       13.09       12.23      1.66 o
   3   6   6       18.89       14.89      1.29 o
   4   6   6        0.02       -0.27      2.33 o
   5   6   6        4.37        7.43      3.78 o
   6   6   6       11.97       15.52      4.64 o
  -4   7   6        3.62        2.62      4.81 o
  -3   7   6       12.10       13.26      4.15 o
  -2   7   6        7.68        9.38      3.32 o
  -1   7   6       37.75       37.44      2.96 o
   0   7   6      103.00       95.73      7.98 o
   1   7   6        0.14       -3.60      3.60 o
   2   7   6       28.05       26.48      3.71 o
   3   7   6        0.84        1.43      2.01 o
   4   7   6       12.50        9.52      3.50 o
   5   7   6        3.13        6.96      4.07 o
  -3   8   6        2.06       -1.09      4.04 o
  -2   8   6       11.80        9.54      3.45 o
  -1   8   6        2.27        5.81      5.00 o
   0   8   6       16.87       27.19      4.92 o
   1   8   6       24.18       13.13      5.47 o
   2   8   6        1.74        3.49      3.68 o
   3   8   6        0.00        0.40      4.43 o
   4   8   6        6.33        1.42      5.55 o
   0   9   6        5.15        4.64      4.34 o
   2   9   6        9.09        9.09      4.53 o
  -1  -8   7        1.76        1.79      4.09 o
   0  -8   7       24.34       29.98      5.65 o
   1  -8   7        5.42       -2.00      5.07 o
   2  -8   7       24.08       28.09      7.68 o
  -3  -7   7        0.56       -2.08      4.23 o
  -2  -7   7        8.07        6.50      3.99 o
  -1  -7   7        0.01       -0.01      3.68 o
   0  -7   7        7.71        1.96      3.79 o
   1  -7   7       62.61       73.48      5.74 o
   2  -7   7       47.19       55.46      5.69 o
   3  -7   7        9.58       17.37      4.73 o
   4  -7   7        0.50        2.58      8.83 o
  -4  -6   7       10.73        5.20      6.15 o
  -3  -6   7       17.70       21.82      4.33 o
  -2  -6   7        4.26        2.09      3.68 o
  -1  -6   7       23.80       29.77      4.88 o
   0  -6   7       66.47       61.32      4.82 o
   1  -6   7      203.74      207.70      8.46 o
   2  -6   7      110.31      116.66      7.13 o
   3  -6   7       86.23       86.85      6.19 o
   4  -6   7       13.75       12.07      5.63 o
   5  -6   7       11.76        8.46      5.56 o
  -5  -5   7       18.29       14.90      6.98 o
  -4  -5   7       74.35       72.50      6.31 o
  -3  -5   7       20.13       20.18      4.16 o
  -2  -5   7        1.55        0.49      2.72 o
  -1  -5   7       57.00       57.76      4.39 o
   0  -5   7      219.73      206.35     12.68 o
   1  -5   7        1.11       -3.66      4.20 o
   2  -5   7      272.20      275.99      9.82 o
   3  -5   7       24.81       28.06      4.35 o
   4  -5   7       38.14       33.06      4.69 o
   5  -5   7        9.99       15.10      5.16 o
   6  -5   7       23.63       33.30      6.38 o
  -6  -4   7       12.04       18.62      7.73 o
  -5  -4   7       62.59       64.96     11.07 o
  -4  -4   7       15.97       15.04      3.12 o
  -3  -4   7       92.56       90.14      4.38 o
  -2  -4   7        3.98        4.39      2.48 o
  -1  -4   7      183.18      181.23      5.01 o
   0  -4   7      351.76      322.45     12.03 o
   1  -4   7      431.24      433.94     19.22 o
   2  -4   7        5.27        4.55      2.06 o
   3  -4   7      271.38      304.53     10.18 o
   4  -4   7       54.78       38.24      3.20 o
   5  -4   7        2.31        2.84      4.13 o
   6  -4   7       33.28       28.04      4.58 o
  -6  -3   7        1.87       10.49      6.19 o
  -5  -3   7        0.44       -1.85      2.91 o
  -4  -3   7       82.49       86.70      3.57 o
  -3  -3   7        4.01        2.59      1.73 o
  -2  -3   7       21.27       24.11      1.58 o
  -1  -3   7      568.78      574.39      8.31 o
   0  -3   7      315.27      309.21      8.13 o
   1  -3   7      519.88      493.31     12.81 o
   2  -3   7      965.55      946.29     16.09 o
   3  -3   7      239.86      258.63      6.27 o
   4  -3   7      191.60      200.20      6.60 o
   5  -3   7        1.29        0.73      2.98 o
   6  -3   7        9.25       10.04      4.92 o
   7  -3   7       41.34       40.45      5.39 o
  -6  -2   7       37.51       39.66      5.26 o
  -5  -2   7       53.70       56.13      5.99 o
  -4  -2   7       24.63       25.11      2.29 o
  -3  -2   7       52.69       54.77      2.12 o
  -2  -2   7        6.44        6.02      1.22 o
  -1  -2   7        1.91        1.83      1.12 o
   0  -2   7     1661.01     1661.00     34.41 o
   1  -2   7      355.56      298.33      5.20 o
   2  -2   7      382.57      380.71      6.62 o
   3  -2   7      251.66      255.61      5.59 o
   4  -2   7       16.45       29.97      2.05 o
   5  -2   7       20.79       19.60      2.80 o
   6  -2   7       91.73       93.22      4.93 o
   7  -2   7        0.26       -3.17      7.96 o
  -6  -1   7       58.75       60.08      5.51 o
  -5  -1   7       78.53       92.06      5.46 o
  -4  -1   7      429.37      431.07      8.02 o
  -3  -1   7      388.68      385.10      7.14 o
  -2  -1   7      280.37      273.32      4.88 o
  -1  -1   7      180.28      171.58      4.17 o
   0  -1   7        7.52        3.84      1.10 o
   1  -1   7     3623.77     3605.07     62.22 o
   2  -1   7       15.94       12.23      1.29 o
   3  -1   7     1563.21     1615.18     31.62 o
   4  -1   7       12.42        7.01      1.64 o
   5  -1   7        0.11       -1.30      2.08 o
   6  -1   7       11.20       10.12      3.09 o
   7  -1   7       14.08       15.69      5.99 o
  -6   0   7       28.43       26.81      6.14 o
  -5   0   7        9.30        9.80      3.40 o
  -4   0   7      157.66      157.88      3.93 o
  -3   0   7       16.95       21.25      1.63 o
  -2   0   7       45.69       45.02      1.76 o
  -1   0   7       57.48       46.33      1.74 o
   0   0   7     3137.39     3319.41     49.00 o
   1   0   7      114.32      127.65      3.03 o
   2   0   7     1124.87     1089.37     22.85 o
   3   0   7       32.24       35.10      2.00 o
   4   0   7      434.56      421.77      8.30 o
   5   0   7        2.96       -0.71      1.88 o
   6   0   7       43.60       48.88      3.34 o
   7   0   7       18.15       20.25      4.67 o
  -6   1   7       12.74       11.72      4.68 o
  -5   1   7      335.76      331.28     10.18 o
  -4   1   7       25.92       30.58      2.24 o
  -3   1   7      790.96      773.78     13.24 o
  -2   1   7       31.47       34.89      1.47 o
  -1   1   7       98.97      102.38      2.47 o
   0   1   7     1727.85     1869.62     29.54 o
   1   1   7      147.85      132.59      3.44 o
   2   1   7       23.23       18.31      1.07 o
   3   1   7      474.15      484.58      8.78 o
   4   1   7       21.29       15.45      1.55 o
   5   1   7       39.73       43.55      2.38 o
   6   1   7       19.75       22.56      3.31 o
   7   1   7        5.19        8.48      3.65 o
  -6   2   7       10.20       11.74      4.06 o
  -5   2   7       14.37       11.44      4.23 o
  -4   2   7       98.01      104.27      4.87 o
  -3   2   7       51.43       49.71      1.96 o
  -2   2   7       91.47       93.58      2.32 o
  -1   2   7      549.28      568.93      9.19 o
   0   2   7      242.49      253.20      6.16 o
   1   2   7     1427.66     1488.56     23.59 o
   2   2   7        4.08        9.33      1.04 o
   3   2   7      274.68      259.64      5.88 o
   4   2   7      120.11      108.24      3.17 o
   5   2   7       90.17       70.44      3.94 o
   6   2   7       53.75       50.60      3.26 o
   7   2   7       12.30       15.92      3.77 o
  -6   3   7       41.87       38.21      4.52 o
  -5   3   7       20.67       23.35      3.70 o
  -4   3   7       30.04       31.13      3.25 o
  -3   3   7      131.81      141.23      3.44 o
  -2   3   7       83.22       80.20      2.17 o
  -1   3   7      119.51      122.57      3.34 o
   0   3   7      453.41      485.78      8.89 o
   1   3   7      293.04      304.53      6.25 o
   2   3   7      476.85      472.86      9.50 o
   3   3   7       11.93       17.00      1.32 o
   4   3   7      263.20      230.37      5.47 o
   5   3   7        0.47       -2.13      2.13 o
   6   3   7       20.51       28.53      2.78 o
   7   3   7        0.59        1.73      3.32 o
  -6   4   7        2.96        4.37      5.88 o
  -5   4   7       73.81       69.83      6.56 o
  -4   4   7       12.40       17.93      6.60 o
  -3   4   7      160.55      147.62      5.72 o
  -2   4   7       48.39       53.44      2.37 o
  -1   4   7        4.59        2.08      1.10 o
   0   4   7       19.29       24.08      1.32 o
   1   4   7      286.06      314.64      9.29 o
   2   4   7      290.73      288.07      5.46 o
   3   4   7        1.05        0.49      1.23 o
   4   4   7        9.21        5.82      1.97 o
   5   4   7        0.06       -2.22      2.32 o
   6   4   7        9.71        5.94      4.34 o
   7   4   7        9.91        7.62      5.20 o
  -5   5   7        5.13        4.40      5.20 o
  -4   5   7       95.72       93.82      7.10 o
  -3   5   7        8.90        4.99      4.47 o
  -2   5   7       74.18       78.95      3.20 o
  -1   5   7       18.37       19.37      2.18 o
   0   5   7      510.12      526.75     10.18 o
   1   5   7        1.72        2.91      1.34 o
   2   5   7      432.28      455.81      8.49 o
   3   5   7      359.62      323.70      6.75 o
   4   5   7       24.63       23.46      2.05 o
   5   5   7        5.65        2.87      3.80 o
   6   5   7        6.42        7.37      4.55 o
  -4   6   7        9.16        4.88      4.55 o
  -3   6   7       33.19       35.20      4.59 o
  -2   6   7       15.82       15.72      3.48 o
  -1   6   7        6.63        8.50      1.71 o
   0   6   7       20.48       17.78      2.91 o
   1   6   7        2.36        1.36      1.83 o
   2   6   7        0.26       -1.99      1.99 o
   3   6   7        6.65        0.26      2.18 o
   4   6   7        5.11        2.65      2.49 o
   5   6   7        0.47        0.27      3.90 o
   6   6   7        0.75       -0.27      4.53 o
  -4   7   7       15.29       14.33      5.31 o
  -3   7   7       19.86       16.86      4.47 o
  -2   7   7        0.22       -0.74      3.50 o
  -1   7   7        3.34        3.01      2.93 o
   0   7   7       22.47       17.98      4.75 o
   1   7   7       13.60        9.00      4.70 o
   2   7   7        1.51       -3.55      3.83 o
   3   7   7       37.27       38.15      4.09 o
   4   7   7        0.32       -2.05      3.62 o
   5   7   7        3.12       -1.82      4.14 o
  -2   8   7        8.97        9.65      4.80 o
  -1   8   7        1.47       13.21      5.66 o
   0   8   7        5.74        7.30      5.49 o
   1   8   7        0.09       -5.68      5.68 o
   2   8   7        0.63        3.26      4.41 o
   3   8   7        5.01        7.32      4.81 o
   4   8   7       15.21        5.09      5.43 o
   1   9   7        8.91       -2.60      5.81 o
  -3  -7   8       28.64       18.97      5.34 o
  -2  -7   8        0.81       -4.20      4.20 o
  -1  -7   8        0.11       -3.47      3.99 o
   0  -7   8        1.89       -4.08      4.08 o
   1  -7   8       27.57       34.55      4.82 o
   2  -7   8        0.36       -2.85      6.87 o
   3  -7   8       74.23       75.77      6.69 o
  -4  -6   8        3.69        8.53      9.18 o
  -3  -6   8        8.27        6.58      4.45 o
  -2  -6   8       79.61       83.09     11.98 o
  -1  -6   8        0.35        0.16      3.80 o
   0  -6   8        1.07       -3.88      3.88 o
   1  -6   8       19.64       17.49      4.01 o
   2  -6   8       70.91       76.22      5.32 o
   3  -6   8       22.98       17.43      4.69 o
   4  -6   8       58.21       75.84      6.62 o
  -5  -5   8       14.12        6.92      7.18 o
  -4  -5   8       10.16       14.90      4.77 o
  -3  -5   8      160.36      159.09     19.43 o
  -2  -5   8       48.16       47.27      8.16 o
  -1  -5   8        2.59       -1.28      3.42 o
   0  -5   8       33.67       32.62      7.54 o
   1  -5   8       40.93       38.53      4.06 o
   2  -5   8      134.23      132.79      6.56 o
   3  -5   8      220.55      213.74      9.97 o
   4  -5   8       86.98      107.58      7.09 o
   5  -5   8       45.46       45.43      6.08 o
  -5  -4   8        7.42        8.60      6.89 o
  -4  -4   8       69.72       73.13      5.63 o
  -3  -4   8       82.74       91.75      4.51 o
  -2  -4   8      275.95      258.08      9.57 o
  -1  -4   8       45.90       49.46      3.08 o
   0  -4   8       27.04       36.07      2.79 o
   1  -4   8      244.24      225.47      9.46 o
   2  -4   8       21.54       21.81      3.00 o
   3  -4   8      174.19      174.99      7.32 o
   4  -4   8       62.66       67.66      5.50 o
   5  -4   8      164.76      178.28      7.53 o
   6  -4   8        0.85       -1.28      6.12 o
  -6  -3   8        2.83        5.84      4.88 o
  -5  -3   8        1.73        5.35      3.85 o
  -4  -3   8       39.04       47.12      3.07 o
  -3  -3   8      247.11      236.82      5.62 o
  -2  -3   8      110.71      106.45      4.62 o
  -1  -3   8      109.92      115.10      4.16 o
   0  -3   8        5.83        8.16      1.38 o
   1  -3   8       75.28       82.20      3.34 o
   2  -3   8      498.43      456.36      8.07 o
   3  -3   8        7.88        7.64      2.29 o
   4  -3   8      425.08      443.88     12.32 o
   5  -3   8        4.47        2.90      3.24 o
   6  -3   8       78.52       95.55      5.33 o
  -6  -2   8        2.03       -0.74      4.78 o
  -5  -2   8       13.54        9.22      3.66 o
  -4  -2   8        3.48        4.28      2.49 o
  -3  -2   8      396.84      409.48      7.94 o
  -2  -2   8      272.41      261.17      5.51 o
  -1  -2   8      484.26      486.63     13.91 o
   0  -2   8       41.38       46.33      1.82 o
   1  -2   8        2.65        0.33      1.23 o
   2  -2   8      304.17      300.41      5.32 o
   3  -2   8      447.66      419.25      9.93 o
   4  -2   8       34.98       35.97      2.53 o
   5  -2   8      412.24      446.08     12.51 o
   6  -2   8       28.25       29.31      4.03 o
   7  -2   8        3.05        2.65      4.91 o
  -6  -1   8        0.06       -0.85      5.76 o
  -5  -1   8        0.73        4.16      3.35 o
  -4  -1   8      159.53      167.15      5.13 o
  -3  -1   8       12.67       14.01      1.78 o
  -2  -1   8      422.54      409.24      9.72 o
  -1  -1   8       17.66       10.69      1.43 o
   0  -1   8       46.57       40.65      1.63 o
   1  -1   8      495.20      514.48      9.51 o
   2  -1   8      197.39      156.58      4.18 o
   3  -1   8     1031.62     1023.59     20.46 o
   4  -1   8        6.28        4.13      1.72 o
   5  -1   8       42.74       39.07      2.80 o
   6  -1   8       27.26       30.16      3.50 o
   7  -1   8       10.06        9.63      6.14 o
  -6   0   8        0.46       -6.06      7.86 o
  -5   0   8       27.84       34.67      3.81 o
  -4   0   8       63.32       64.34      3.23 o
  -3   0   8     1103.98     1134.87     19.07 o
  -2   0   8      198.36      188.30      5.11 o
  -1   0   8      297.49      248.73      4.80 o
   0   0   8      285.39      321.31      5.79 o
   1   0   8       34.46       32.18      1.62 o
   2   0   8      823.51      857.59     16.68 o
   3   0   8      176.47      160.67      4.38 o
   4   0   8      924.87      966.01     17.69 o
   5   0   8       33.40       35.35      2.59 o
   6   0   8      143.63      146.93      5.68 o
   7   0   8        1.24       -0.35      4.54 o
  -6   1   8        3.31        5.05      4.60 o
  -5   1   8       16.26       26.29      3.88 o
  -4   1   8       86.70       95.88      3.66 o
  -3   1   8      377.93      382.64      7.22 o
  -2   1   8        8.86        9.36      1.41 o
  -1   1   8       48.81       43.43      1.87 o
   0   1   8       12.92        7.67      1.10 o
   1   1   8      137.42      141.19      3.76 o
   2   1   8      337.79      349.61      6.26 o
   3   1   8      419.61      440.51      8.80 o
   4   1   8        4.93        5.53      1.63 o
   5   1   8      179.61      163.76      4.73 o
   6   1   8        0.42       -0.42      3.07 o
   7   1   8        1.34       -3.07      3.59 o
  -6   2   8        0.33       -0.58      4.32 o
  -5   2   8       10.70        9.25      3.67 o
  -4   2   8      111.08      122.53      5.48 o
  -3   2   8      353.21      348.19      7.24 o
  -2   2   8      827.90      824.20     12.68 o
  -1   2   8       21.73       26.46      1.34 o
   0   2   8      470.17      468.96     12.24 o
   1   2   8      395.76      398.49      7.34 o
   2   2   8       65.03       70.59      1.99 o
   3   2   8       26.38       20.06      1.66 o
   4   2   8      438.32      454.87      9.64 o
   5   2   8       60.55       49.27      2.90 o
   6   2   8       67.07       64.77      3.59 o
   7   2   8        1.88        1.69      3.70 o
  -6   3   8        1.96       -0.75      4.28 o
  -5   3   8        3.76        8.04      3.62 o
  -4   3   8        3.03        1.23      2.99 o
  -3   3   8       69.08       83.80      3.50 o
  -2   3   8       23.53       23.10      1.40 o
  -1   3   8      468.53      469.86      7.39 o
   0   3   8      161.49      157.78      4.05 o
   1   3   8      146.57      131.86      3.72 o
   2   3   8      152.69      144.81      3.88 o
   3   3   8       98.99      119.81      3.59 o
   4   3   8       14.79       15.03      1.53 o
   5   3   8      121.08      124.71      4.26 o
   6   3   8       48.60       39.90      3.89 o
   7   3   8        4.85        1.93      3.40 o
  -5   4   8        6.62        8.84      5.46 o
  -4   4   8        2.54        6.27      4.71 o
  -3   4   8        0.77        3.03      4.06 o
  -2   4   8      160.71      177.23      4.90 o
  -1   4   8      177.95      174.74      4.79 o
   0   4   8       95.17       96.83      3.39 o
   1   4   8       44.43       51.55      3.54 o
   2   4   8       22.55       26.07      2.04 o
   3   4   8      246.15      239.46      5.29 o
   4   4   8       18.27       22.11      3.23 o
   5   4   8       56.45       51.16      3.60 o
   6   4   8        5.34        6.34      4.65 o
   7   4   8        0.89       -0.83      5.31 o
  -5   5   8        9.68       11.27      5.68 o
  -4   5   8       18.40       16.03      4.91 o
  -3   5   8       23.76       28.18      8.26 o
  -2   5   8       77.72       73.98      4.63 o
  -1   5   8       40.51       46.24      2.50 o
   0   5   8      441.47      434.60      9.54 o
   1   5   8        1.68        4.13      1.75 o
   2   5   8      151.56      166.53      4.40 o
   3   5   8        8.02        3.10      1.87 o
   4   5   8        0.55        1.70      2.42 o
   5   5   8        0.45        4.32      3.84 o
   6   5   8        0.44       -1.87      4.69 o
  -4   6   8        3.67        2.90      4.84 o
  -3   6   8       40.19       38.44      4.84 o
  -2   6   8        1.00        1.43      2.34 o
  -1   6   8       43.43       50.66      2.95 o
   0   6   8        0.34        1.02      1.59 o
   1   6   8        6.44        8.42      1.19 o
   2   6   8        1.42       -0.02      1.25 o
   3   6   8      189.06      198.76      6.73 o
   4   6   8        5.16        4.54      2.74 o
   5   6   8       27.01       31.20      4.54 o
   6   6   8        8.35        8.80      4.73 o
  -3   7   8        9.18        5.27      4.49 o
  -2   7   8       16.94       19.84      4.74 o
  -1   7   8       17.73       23.73      3.67 o
   0   7   8       30.66       24.81      3.30 o
   1   7   8        0.21        1.35      1.97 o
   2   7   8        5.87       17.94      6.97 o
   3   7   8        0.84       -2.67      3.80 o
   4   7   8        1.43       -0.71      3.93 o
   5   7   8        0.01       -1.79      4.26 o
  -2   8   8        0.69        0.56      3.93 o
  -1   8   8       13.78       15.70      3.24 o
   0   8   8        5.40        6.72      6.24 o
   1   8   8        0.41       -2.32      6.08 o
   2   8   8        0.84        2.94      4.83 o
   3   8   8       36.14       41.98      6.04 o
  -2  -7   9       10.34        8.42      6.38 o
  -1  -7   9        1.44        2.34      4.50 o
   0  -7   9       27.74       13.95      4.85 o
   1  -7   9       15.94        6.74      4.61 o
   2  -7   9        0.17       -2.64      5.12 o
   3  -7   9        3.00        9.66      5.39 o
  -3  -6   9       24.32       17.80     10.83 o
  -2  -6   9       11.11        5.92      4.49 o
  -1  -6   9       50.82       52.00      5.05 o
   0  -6   9       25.84       21.62      4.66 o
   1  -6   9       14.32       15.96      5.63 o
   2  -6   9        2.79        6.09      5.66 o
   3  -6   9        4.82        6.22      4.93 o
   4  -6   9       81.86       79.93      7.07 o
  -4  -5   9       14.06       17.43      5.11 o
  -3  -5   9        0.93        3.83      5.21 o
  -2  -5   9       17.22       16.47      4.26 o
  -1  -5   9       79.94       73.01      6.92 o
   0  -5   9       52.40       43.76      4.68 o
   1  -5   9       73.22       79.50      7.47 o
   2  -5   9       63.96       51.93      6.17 o
   3  -5   9        3.23        7.63      4.38 o
   4  -5   9       25.23       23.96      5.19 o
   5  -5   9       82.58       88.81      7.39 o
  -5  -4   9        0.55        5.20      7.24 o
  -4  -4   9        2.67       -2.35      4.57 o
  -3  -4   9       28.28       28.32      3.55 o
  -2  -4   9      256.09      264.39      8.27 o
  -1  -4   9       90.90       89.60      4.44 o
   0  -4   9       71.38       62.20      4.68 o
   1  -4   9       27.54       26.13      4.27 o
   2  -4   9       12.07       18.47      3.84 o
   3  -4   9      164.77      157.79      9.48 o
   4  -4   9      111.52       92.62      5.55 o
   5  -4   9       43.82       42.99      4.47 o
   6  -4   9       83.00       83.35      5.81 o
  -5  -3   9        0.06       -3.28      3.53 o
  -4  -3   9        6.20        5.81      2.72 o
  -3  -3   9        1.58        3.60      2.38 o
  -2  -3   9       11.46       11.08      2.09 o
  -1  -3   9      807.73      788.39     17.13 o
   0  -3   9      163.78      180.74      4.40 o
   1  -3   9      466.37      444.87     15.26 o
   2  -3   9       25.84       20.15      2.02 o
   3  -3   9       75.07       90.25      3.77 o
   4  -3   9      210.01      209.66      7.39 o
   5  -3   9      103.66      107.95      5.16 o
   6  -3   9      105.73      119.53      6.06 o
  -6  -2   9        0.13        5.98      4.97 o
  -5  -2   9        5.72        8.20      3.77 o
  -4  -2   9        0.06       -1.84      2.68 o
  -3  -2   9       55.10       48.85      2.53 o
  -2  -2   9      160.43      162.71      3.93 o
  -1  -2   9      268.94      277.15      4.94 o
   0  -2   9      707.03      688.08     13.07 o
   1  -2   9       83.56       98.01      3.63 o
   2  -2   9      338.92      347.99      9.22 o
   3  -2   9      158.88      143.64      4.32 o
   4  -2   9        8.92        5.21      2.46 o
   5  -2   9      255.96      234.59      8.18 o
   6  -2   9       60.68       71.68      5.59 o
   7  -2   9       49.85       61.41      7.83 o
  -6  -1   9        0.89       -1.18      6.75 o
  -5  -1   9        1.77        2.66      3.73 o
  -4  -1   9        0.80        4.41      2.97 o
  -3  -1   9       74.04       67.65      2.62 o
  -2  -1   9      300.12      285.16      5.59 o
  -1  -1   9      390.24      356.17      9.70 o
   0  -1   9     2566.99     2858.35     44.55 o
   1  -1   9       38.46       22.88      1.84 o
   2  -1   9       56.95       57.14      2.33 o
   3  -1   9      260.79      270.09      6.52 o
   4  -1   9      263.23      264.57      6.62 o
   5  -1   9        3.16        3.62      2.43 o
   6  -1   9      121.05      128.06      5.93 o
   7  -1   9        0.57       -2.68      9.26 o
  -6   0   9        0.79       -0.92      6.44 o
  -5   0   9       32.39       36.89      4.19 o
  -4   0   9       20.82       18.83      2.75 o
  -3   0   9        7.02        3.76      1.88 o
  -2   0   9        6.93        5.51      1.63 o
  -1   0   9     1296.04     1176.16     19.03 o
   0   0   9      365.07      376.39      6.70 o
   1   0   9      835.47      752.64     13.24 o
   2   0   9      268.44      225.51      5.00 o
   3   0   9        4.79        2.84      2.10 o
   4   0   9      268.72      255.15      6.36 o
   5   0   9       62.67       69.41      3.13 o
   6   0   9        2.28       -0.79      4.32 o
   7   0   9        1.41       -5.42      5.97 o
  -6   1   9       31.72       32.98      6.95 o
  -5   1   9        1.67        2.50      3.70 o
  -4   1   9        2.93        2.17      2.88 o
  -3   1   9      203.86      204.30      6.12 o
  -2   1   9      132.64      159.55      3.87 o
  -1   1   9      182.73      161.62      3.87 o
   0   1   9     1057.55     1117.08     16.29 o
   1   1   9        2.10        2.58      1.15 o
   2   1   9      147.14      145.02      4.06 o
   3   1   9      224.15      230.71      4.89 o
   4   1   9       59.65       66.18      2.58 o
   5   1   9       21.63       21.94      2.52 o
   6   1   9      101.18      106.18      5.24 o
   7   1   9       49.90       47.24      4.68 o
  -6   2   9        4.94        4.52      5.05 o
  -5   2   9        4.42       -0.71      4.30 o
  -4   2   9        5.77        6.30      3.30 o
  -3   2   9       25.92       30.66      2.85 o
  -2   2   9      770.15      763.56     11.91 o
  -1   2   9      386.17      406.90      6.78 o
   0   2   9      275.87      253.96      7.50 o
   1   2   9       88.98       87.03      2.62 o
   2   2   9       14.09       13.51      1.44 o
   3   2   9       15.21       14.92      1.60 o
   4   2   9       68.22       68.59      2.82 o
   5   2   9       16.76       24.82      2.63 o
   6   2   9        2.52        1.74      3.13 o
   7   2   9        4.76        5.82      3.77 o
  -5   3   9        8.75       -0.63      3.82 o
  -4   3   9       24.13       15.63      3.46 o
  -3   3   9        1.24        2.72      2.72 o
  -2   3   9       67.75       81.47      2.63 o
  -1   3   9      194.70      201.84      4.08 o
   0   3   9      833.89      866.85     17.55 o
   1   3   9      273.24      274.68      7.50 o
   2   3   9       43.95       46.09      2.29 o
   3   3   9        3.06        5.66      1.39 o
   4   3   9        0.52        0.02      1.50 o
   5   3   9       68.96       73.88      3.32 o
   6   3   9        0.13        1.07      2.54 o
   7   3   9       43.30       46.05      4.27 o
  -5   4   9        0.73        1.03      6.08 o
  -4   4   9        4.59        5.78      4.78 o
  -3   4   9       10.01        9.50      4.46 o
  -2   4   9      144.80      151.45      6.07 o
  -1   4   9       13.66       18.15      3.04 o
   0   4   9      329.91      344.88      8.96 o
   1   4   9      120.79      113.69      5.35 o
   2   4   9       46.29       35.17      2.57 o
   3   4   9       48.02       50.06      2.69 o
   4   4   9       47.29       53.63      3.40 o
   5   4   9       20.90       28.58      4.97 o
   6   4   9       10.38        8.22      4.95 o
  -5   5   9       12.62        8.94      6.04 o
  -4   5   9        0.25        5.00      5.25 o
  -3   5   9        2.81        1.88      4.22 o
  -2   5   9       19.44       23.36      2.93 o
  -1   5   9      278.01      290.95     13.07 o
   0   5   9       15.45       23.06      2.28 o
   1   5   9      122.14      118.69      7.51 o
   2   5   9       41.12       35.02      3.61 o
   3   5   9        0.61        1.12      2.04 o
   4   5   9       50.09       43.81      5.12 o
   5   5   9        0.38        0.64      5.05 o
   6   5   9        0.04       -4.41      4.45 o
  -4   6   9        0.17        3.00      5.24 o
  -3   6   9        0.54        5.67      4.54 o
  -2   6   9        5.89        9.71      7.09 o
  -1   6   9        4.43        0.42      5.13 o
   0   6   9       14.57       16.97      2.33 o
   1   6   9       48.25       43.00      2.76 o
   2   6   9        0.14        0.23      2.18 o
   3   6   9       10.34        7.78      2.82 o
   4   6   9       15.72       27.93      7.35 o
   5   6   9        2.82        4.54      4.26 o
  -3   7   9        2.30        3.67      6.63 o
  -2   7   9       13.28       15.57      4.42 o
  -1   7   9        6.58        7.42      6.05 o
   0   7   9        1.67       -2.61      3.27 o
   1   7   9        0.62       -2.31      3.30 o
   2   7   9       26.48       21.25      3.81 o
   3   7   9        0.71        0.50      5.82 o
   4   7   9        3.21        8.95      4.42 o
  -1   8   9        2.90        0.45      3.53 o
   0   8   9        0.00       -6.47      7.19 o
   1   8   9        4.56       -1.42      6.74 o
   2   8   9        1.09        5.32      5.77 o
   3   8   9        1.44        0.81      3.19 o
  -1  -7  10       12.38       11.42      5.17 o
   0  -7  10       42.52       37.71      5.42 o
   1  -7  10        1.90        0.07      4.89 o
   2  -7  10       20.12       14.42      5.89 o
  -3  -6  10        7.52        2.43      5.14 o
  -2  -6  10        8.84        4.94      4.95 o
  -1  -6  10       19.25       15.52      6.82 o
   0  -6  10        3.24       -4.39      4.39 o
   1  -6  10      163.23      167.84     10.12 o
   2  -6  10        9.82        6.65      4.72 o
   3  -6  10       25.78       25.28      8.40 o
   4  -6  10        1.50        1.08      5.66 o
  -4  -5  10       13.05       12.42      5.58 o
  -3  -5  10        0.12       -4.33      4.53 o
  -2  -5  10        0.02       -0.94      4.40 o
  -1  -5  10        1.15       -2.54      4.06 o
   0  -5  10      166.52      181.13      8.60 o
   1  -5  10       40.12       40.94      4.75 o
   2  -5  10      187.84      180.04      8.55 o
   3  -5  10        3.91        1.78      4.57 o
   4  -5  10       25.96       36.09      5.83 o
   5  -5  10       22.32       27.12      6.24 o
  -4  -4  10       13.28       10.73      5.32 o
  -3  -4  10       18.76       11.63      4.64 o
  -2  -4  10        0.71        3.53      3.12 o
  -1  -4  10        0.41       -3.28      3.28 o
   0  -4  10      150.76      148.54     10.43 o
   1  -4  10      141.35      133.47      7.02 o
   2  -4  10       71.77       67.69      5.06 o
   3  -4  10      205.39      192.31      9.52 o
   4  -4  10        4.66        5.38      3.45 o
   5  -4  10        8.59       13.46      4.16 o
  -5  -3  10        6.68       11.50      4.30 o
  -4  -3  10       20.64       21.84      3.19 o
  -3  -3  10        0.13       -0.62      2.56 o
  -2  -3  10        1.09        0.00      2.15 o
  -1  -3  10      119.86      132.19      4.75 o
   0  -3  10       24.73       25.29      2.56 o
   1  -3  10      775.89      763.53     19.81 o
   2  -3  10      102.13       83.93      4.58 o
   3  -3  10       52.86       71.89      3.57 o
   4  -3  10       71.51       74.56      4.52 o
   5  -3  10        4.88        4.95      3.70 o
   6  -3  10        1.07        1.77      4.27 o
  -5  -2  10        6.18        4.57      4.02 o
  -4  -2  10       25.42       28.56      4.39 o
  -3  -2  10      140.89      133.07      4.79 o
  -2  -2  10       40.08       37.21      2.80 o
  -1  -2  10       53.48       55.34      2.40 o
   0  -2  10      342.05      334.46      6.56 o
   1  -2  10        2.89       -1.55      1.85 o
   2  -2  10      746.85      690.09     14.03 o
   3  -2  10       42.32       42.38      2.47 o
   4  -2  10       76.81       95.20      4.33 o
   5  -2  10       30.26       35.40      4.00 o
   6  -2  10       10.25       10.53      3.91 o
  -5  -1  10       56.33       56.82      5.08 o
  -4  -1  10        3.00       -1.30      5.16 o
  -3  -1  10       14.29       14.66      2.68 o
  -2  -1  10        5.27        2.51      1.84 o
  -1  -1  10      175.70      175.88      4.13 o
   0  -1  10      277.91      303.38      5.84 o
   1  -1  10     1437.25     1298.93     26.77 o
   2  -1  10      248.73      264.37      6.29 o
   3  -1  10       41.67       44.50      2.68 o
   4  -1  10       19.14       16.99      2.88 o
   5  -1  10        6.31        3.95      3.02 o
   6  -1  10        6.61        6.67      4.46 o
   7  -1  10       29.91       24.26      7.35 o
  -5   0  10        2.91        5.22      4.70 o
  -4   0  10      181.20      198.44      7.99 o
  -3   0  10        4.94        6.53      2.61 o
  -2   0  10       98.67       77.52      3.04 o
  -1   0  10       53.13       53.56      2.26 o
   0   0  10      291.31      320.67      6.01 o
   1   0  10      919.97      876.05     15.42 o
   2   0  10      563.67      544.80     10.52 o
   3   0  10      266.02      280.95      6.23 o
   4   0  10        6.80        7.26      2.18 o
   5   0  10        8.28        6.42      2.51 o
   6   0  10        4.31        2.92      4.32 o
   7   0  10       11.88       10.71      6.60 o
  -5   1  10       37.66       40.17      5.36 o
  -4   1  10       68.91       63.63      4.16 o
  -3   1  10       15.32       15.45      2.63 o
  -2   1  10        1.17        0.37      1.72 o
  -1   1  10       12.82        7.15      1.70 o
   0   1  10      359.60      366.48      6.59 o
   1   1  10      255.97      247.38      6.61 o
   2   1  10      325.55      309.53      7.39 o
   3   1  10       54.47       55.41      2.49 o
   4   1  10       41.49       40.50      3.01 o
   5   1  10       12.99       13.23      2.60 o
   6   1  10        2.56        8.64      3.73 o
   7   1  10        1.53        1.43      4.78 o
  -5   2  10       76.30       79.64      6.29 o
  -4   2  10       47.97       51.02      4.49 o
  -3   2  10       37.80       36.59      3.95 o
  -2   2  10       52.61       54.31      2.82 o
  -1   2  10        9.96       19.53      1.57 o
   0   2  10       48.26       46.70      2.08 o
   1   2  10      540.14      539.51     12.07 o
   2   2  10      110.89      127.66      3.40 o
   3   2  10      290.06      284.40      6.63 o
   4   2  10       17.63       12.70      2.37 o
   5   2  10       12.04        8.19      2.46 o
   6   2  10        0.27       -1.71      3.27 o
   7   2  10       12.91       17.16      4.16 o
  -5   3  10        0.36        3.10      4.15 o
  -4   3  10       31.40       35.52      3.96 o
  -3   3  10       34.01       42.98      3.76 o
  -2   3  10       28.06       14.29      3.47 o
  -1   3  10       48.76       49.91      2.11 o
   0   3  10      100.48      124.82      4.94 o
   1   3  10       75.49       76.04      2.97 o
   2   3  10       82.30       87.50      2.71 o
   3   3  10       48.26       38.19      1.92 o
   4   3  10        0.47       -0.42      1.91 o
   5   3  10        1.83        2.99      2.23 o
   6   3  10        8.14       11.75      3.28 o
   7   3  10        7.86        6.50      4.51 o
  -5   4  10       29.64       41.87      7.47 o
  -4   4  10        0.69       -0.54      5.42 o
  -3   4  10       43.02       46.86      9.57 o
  -2   4  10        5.29        2.12      4.48 o
  -1   4  10        0.26       -0.73      2.66 o
   0   4  10        5.45        6.77      3.59 o
   1   4  10      493.26      527.64     23.89 o
   2   4  10       46.79       36.26      3.20 o
   3   4  10       48.89       50.79      3.53 o
   4   4  10       59.82       54.32      6.05 o
   5   4  10        8.42        6.99      4.34 o
   6   4  10        0.04       -2.83      4.79 o
  -4   5  10       19.74       18.15      5.90 o
  -3   5  10        8.99        5.09      5.36 o
  -2   5  10        1.53       -4.41      4.41 o
  -1   5  10        0.17       -1.57      2.69 o
   0   5  10       12.40       19.87      2.82 o
   1   5  10      168.50      174.73      8.58 o
   2   5  10       36.81       31.78      3.26 o
   3   5  10        2.18        0.59      2.78 o
   4   5  10       43.90       42.74      4.82 o
   5   5  10        0.96        6.54      4.32 o
   6   5  10        0.06        1.70      4.86 o
  -3   6  10        0.71        1.30      5.15 o
  -2   6  10        1.70       -6.34      7.53 o
  -1   6  10        2.12       -0.03      2.57 o
   0   6  10       12.03       14.69      2.66 o
   1   6  10       90.77       97.29      4.53 o
   2   6  10      123.41      115.20      6.39 o
   3   6  10       24.27       16.53      3.20 o
   4   6  10        9.65        1.29      4.23 o
   5   6  10        0.05       -1.58      5.13 o
  -2   7  10        3.25       -0.26      4.59 o
  -1   7  10        1.94       -1.37      4.12 o
   0   7  10        0.07       -1.11     11.58 o
   1   7  10        0.70       -0.53      7.42 o
   2   7  10        7.64        8.66      4.35 o
   3   7  10        6.26        4.23      4.43 o
   4   7  10       16.95       16.06      4.84 o
  -1   8  10        0.51        1.30      5.45 o
   0   8  10        0.06       -0.72      3.65 o
   1   8  10        1.03       -0.21      3.09 o
   2   8  10        8.83        8.04      3.35 o
   3   8  10       18.46       22.19      6.41 o
  -2  -6  11       29.23       22.10      5.62 o
  -1  -6  11        2.12       -0.12      4.66 o
   0  -6  11        3.78       -1.00      4.77 o
   1  -6  11       27.01       35.55      5.31 o
   2  -6  11       24.22       17.25      8.76 o
   3  -6  11       52.02       55.57      6.84 o
  -3  -5  11        8.71        5.99      6.98 o
  -2  -5  11       13.82        5.88      4.69 o
  -1  -5  11       24.76       22.23      4.67 o
   0  -5  11        4.76        3.44      6.06 o
   1  -5  11        0.95        0.87      4.21 o
   2  -5  11      148.58      136.58      9.18 o
   3  -5  11        0.10       -1.30      6.74 o
   4  -5  11       71.48       74.16      7.33 o
  -4  -4  11        0.70       -0.64      5.21 o
  -3  -4  11       60.39       58.04      9.63 o
  -2  -4  11        9.26        8.16      4.38 o
  -1  -4  11        0.44       -3.18      3.18 o
   0  -4  11       18.17       16.40      4.53 o
   1  -4  11       74.40       68.14      6.46 o
   2  -4  11        4.26       -0.84      3.98 o
   3  -4  11      234.61      213.50      9.98 o
   4  -4  11        0.02        2.51      3.65 o
   5  -4  11       40.81       47.56      5.03 o
  -4  -3  11       65.35       76.65      5.60 o
  -3  -3  11        1.65        0.16      2.78 o
  -2  -3  11      356.56      340.20      9.88 o
  -1  -3  11        4.80        3.83      2.16 o
   0  -3  11        9.70        9.71      2.59 o
   1  -3  11       30.09       26.19      2.72 o
   2  -3  11       94.39       95.63      4.16 o
   3  -3  11       70.35       79.52      8.09 o
   4  -3  11      211.24      218.65      8.01 o
   5  -3  11       38.11       51.02      4.78 o
   6  -3  11       13.91       14.50      4.71 o
  -5  -2  11        0.60        0.39      4.24 o
  -4  -2  11        0.39       -1.34      3.47 o
  -3  -2  11       79.24       79.00      4.00 o
  -2  -2  11       37.07       41.62      3.16 o
  -1  -2  11      117.77      118.89      4.10 o
   0  -2  11       21.81       24.26      2.21 o
   1  -2  11       45.61       42.02      2.49 o
   2  -2  11      334.61      308.07      8.03 o
   3  -2  11      134.69      124.76      4.48 o
   4  -2  11      192.13      199.18      8.42 o
   5  -2  11       46.41       53.56      4.68 o
   6  -2  11       14.76       17.49      5.22 o
  -5  -1  11       12.17        9.68      4.89 o
  -4  -1  11       24.16       27.43      4.51 o
  -3  -1  11       53.33       49.74      3.59 o
  -2  -1  11      478.83      427.28      8.55 o
  -1  -1  11       94.42       82.62      2.82 o
   0  -1  11       26.19       33.05      2.04 o
   1  -1  11       10.35       11.63      1.98 o
   2  -1  11        8.34        9.25      2.05 o
   3  -1  11      241.71      251.62      6.38 o
   4  -1  11       62.67       65.00      3.72 o
   5  -1  11       91.42      113.03      5.48 o
   6  -1  11       27.05       29.96      5.42 o
  -5   0  11       33.97       51.80      7.71 o
  -4   0  11       74.30       81.28      5.41 o
  -3   0  11       23.04       27.60      3.07 o
  -2   0  11       42.18       32.89      2.50 o
  -1   0  11      100.93      100.89      3.09 o
   0   0  11        0.63        4.16      1.68 o
   1   0  11        4.85        5.34      1.78 o
   2   0  11      563.43      492.35     12.98 o
   3   0  11      340.48      328.31      7.07 o
   4   0  11       75.70       78.01      3.99 o
   5   0  11        0.57       -1.49      3.02 o
   6   0  11        8.74       -0.15      4.78 o
   7   0  11        0.34        1.26      6.84 o
  -5   1  11       23.11       18.37      5.76 o
  -4   1  11        0.95       -1.33      3.92 o
  -3   1  11      104.78      115.14      4.92 o
  -2   1  11       24.36       22.77      2.72 o
  -1   1  11       40.44       34.48      4.20 o
   0   1  11       11.16       18.72      1.74 o
   1   1  11        5.14        3.11      1.52 o
   2   1  11      136.57      125.87      3.98 o
   3   1  11      435.89      446.26     10.39 o
   4   1  11      144.31      134.02      5.13 o
   5   1  11       74.58       79.49      4.65 o
   6   1  11        7.70        5.55      4.03 o
   7   1  11        3.81        0.18      5.11 o
  -5   2  11       20.38       18.25      4.84 o
  -4   2  11      153.47      169.09      7.37 o
  -3   2  11       99.31       75.33      8.09 o
  -2   2  11       64.32       63.97      3.66 o
  -1   2  11        1.02       -1.76      1.76 o
   0   2  11      121.69      109.23      3.00 o
   1   2  11       54.73       44.06      2.17 o
   2   2  11        6.78        8.95      1.86 o
   3   2  11      134.09      118.85      3.99 o
   4   2  11       41.97       52.83      3.73 o
   5   2  11        1.60       -3.03      3.03 o
   6   2  11        4.57        1.70      3.51 o
   7   2  11        0.14       -2.18      3.97 o
  -5   3  11        6.42       10.98      4.42 o
  -4   3  11        1.35       -3.72      3.72 o
  -3   3  11      103.06      114.36      5.70 o
  -2   3  11       44.10       40.06      3.70 o
  -1   3  11       42.48       42.26      4.23 o
   0   3  11       20.24       12.04      1.59 o
   1   3  11       24.68       19.08      1.73 o
   2   3  11      129.06      141.28      4.47 o
   3   3  11       75.82       90.21      4.93 o
   4   3  11      409.48      387.30      9.50 o
   5   3  11       12.81        6.40      2.48 o
   6   3  11       15.53       14.29      3.51 o
  -4   4  11        5.78       12.01      6.22 o
  -3   4  11       23.79       28.86      5.96 o
  -2   4  11       26.05       33.86     15.18 o
  -1   4  11       94.80       76.52      6.23 o
   0   4  11        0.59       -1.74      2.73 o
   1   4  11       81.41       63.78      9.54 o
   2   4  11        0.92       -2.80      2.80 o
   3   4  11       84.86       96.85      9.01 o
   4   4  11        9.50       17.38      3.18 o
   5   4  11        3.21        8.30      4.59 o
   6   4  11        0.66        2.91      9.16 o
  -4   5  11        1.11        5.42      6.46 o
  -3   5  11        5.15        3.56      5.27 o
  -2   5  11       86.29       80.43      7.24 o
  -1   5  11        1.62       -3.22      4.63 o
   0   5  11       12.72        6.60      2.92 o
   1   5  11        6.23        1.02      3.87 o
   2   5  11       19.05       25.98      3.41 o
   3   5  11        6.56        0.30      4.23 o
   4   5  11       43.10       46.33     10.60 o
   5   5  11        1.90       -1.57      4.61 o
   6   5  11        0.94        1.49      5.39 o
  -3   6  11        5.62       -2.18      5.37 o
  -2   6  11        9.08        6.79      5.12 o
  -1   6  11        6.68        1.11      4.59 o
   0   6  11       19.90       14.84      4.94 o
   1   6  11        1.08       -1.71      4.46 o
   2   6  11       22.78       16.96      3.05 o
   3   6  11       21.39       23.37      4.83 o
   4   6  11       10.94       -1.72      4.56 o
   5   6  11        8.49       12.99      5.17 o
  -2   7  11        5.94       16.93      5.48 o
  -1   7  11        0.01       -5.57      8.02 o
   0   7  11       10.03        8.04      4.59 o
   1   7  11        7.04       11.52      4.57 o
   2   7  11        4.19        2.20      4.57 o
   3   7  11        0.73       -3.43      4.63 o
   4   7  11       22.56       29.66      5.65 o
   0   8  11        2.52       -6.53     14.94 o
   1   8  11        0.87        0.06      3.94 o
   2   8  11        1.83        0.89      7.75 o
  -1  -6  12        9.63        0.27      5.12 o
   0  -6  12       52.92       50.46      5.94 o
   1  -6  12        1.07        2.42      5.06 o
   2  -6  12        0.30       -5.01      5.01 o
  -3  -5  12       10.55        0.24      5.52 o
  -2  -5  12        9.99        1.36      8.82 o
  -1  -5  12       77.26       80.48      6.19 o
   0  -5  12        0.17        4.82      4.73 o
   1  -5  12       40.74       41.97      5.47 o
   2  -5  12        8.14        4.89      4.74 o
   3  -5  12        7.98        5.37      5.97 o
   4  -5  12       47.11       53.17     10.51 o
  -3  -4  12       10.62        0.60      5.55 o
  -2  -4  12        3.13       -3.22      5.23 o
  -1  -4  12        1.39       -3.11      4.11 o
   0  -4  12      123.11      126.92      7.05 o
   1  -4  12        2.62       -1.70      8.70 o
   2  -4  12       26.24       20.99      4.67 o
   3  -4  12       57.05       52.07      4.59 o
   4  -4  12        0.68       -0.36      4.66 o
   5  -4  12       59.38       59.24      5.55 o
  -4  -3  12        2.42       -4.56      4.56 o
  -3  -3  12       47.23       48.36      4.23 o
  -2  -3  12       42.77       46.43      3.65 o
  -1  -3  12       27.02       30.70      3.13 o
   0  -3  12       54.31       58.09      3.29 o
   1  -3  12      151.67      158.62      6.05 o
   2  -3  12        2.11       -1.03      2.59 o
   3  -3  12       17.51       14.82      3.81 o
   4  -3  12      149.84      144.52     10.66 o
   5  -3  12        0.01       -1.38      4.30 o
  -4  -2  12        3.35        1.38      3.97 o
  -3  -2  12       13.53       11.05      4.24 o
  -2  -2  12        0.79       -0.82      2.63 o
  -1  -2  12      319.29      325.12      7.33 o
   0  -2  12       65.95       72.31      3.15 o
   1  -2  12      302.09      312.35     10.22 o
   2  -2  12       20.19       21.43      2.56 o
   3  -2  12       44.63       33.32      5.16 o
   4  -2  12       44.17       41.51     10.74 o
   5  -2  12      172.95      193.04      8.09 o
   6  -2  12        8.65        8.79      5.45 o
  -5  -1  12        2.54        2.99      5.91 o
  -4  -1  12        1.33       -2.62      3.88 o
  -3  -1  12       25.25       24.49      3.71 o
  -2  -1  12       85.62       84.32      5.06 o
  -1  -1  12        8.08        5.17      1.97 o
   0  -1  12      402.13      424.76      7.78 o
   1  -1  12       40.26       43.58      2.55 o
   2  -1  12       13.18       20.49      2.51 o
   3  -1  12       73.53       69.89      5.70 o
   4  -1  12      105.38      106.93      4.86 o
   5  -1  12       50.08       48.23      8.96 o
   6  -1  12       50.92       55.96      7.68 o
  -5   0  12       10.22       11.72      9.88 o
  -4   0  12        0.43       -4.73      4.73 o
  -3   0  12        6.00        6.26      2.91 o
  -2   0  12       27.69       20.20      2.77 o
  -1   0  12      504.85      494.77      9.57 o
   0   0  12      125.96      124.17      3.47 o
   1   0  12      428.54      436.79      8.53 o
   2   0  12        1.20       -0.84      2.18 o
   3   0  12        4.58        3.91      2.60 o
   4   0  12       86.74       91.10      5.60 o
   5   0  12       13.42       22.36      4.06 o
   6   0  12        3.59       -1.33      4.84 o
  -5   1  12       11.03        4.35      6.95 o
  -4   1  12        8.30        6.24      4.42 o
  -3   1  12       10.05        7.66      4.05 o
  -2   1  12       11.35       11.61      2.92 o
  -1   1  12      154.28      150.87      4.69 o
   0   1  12      328.72      356.55      6.68 o
   1   1  12       30.38       23.51      2.23 o
   2   1  12       19.31       19.63      2.31 o
   3   1  12       18.80       18.82      4.13 o
   4   1  12        5.59        3.96      3.35 o
   5   1  12      112.07      110.37      5.69 o
   6   1  12        0.06        0.60      4.94 o
  -5   2  12        8.25        4.37      5.64 o
  -4   2  12        2.13       -0.24      4.11 o
  -3   2  12       15.03        6.34      3.66 o
  -2   2  12       27.92       32.52      3.68 o
  -1   2  12        8.76        9.79      2.61 o
   0   2  12       56.06       59.25      2.99 o
   1   2  12      312.99      323.27     15.54 o
   2   2  12       30.83       24.43      3.68 o
   3   2  12        7.28        5.76      2.96 o
   4   2  12       34.57       40.94      3.70 o
   5   2  12        2.13       -2.12      3.34 o
   6   2  12       17.13       17.29      3.93 o
  -4   3  12       13.98       10.78      4.07 o
  -3   3  12       59.34       64.46      4.66 o
  -2   3  12       17.60        5.55      3.16 o
  -1   3  12      228.66      216.28     16.37 o
   0   3  12        2.69       -2.50      2.50 o
   1   3  12       74.92       69.27      3.53 o
   2   3  12       55.82       46.70      3.82 o
   3   3  12        1.61        5.00      2.43 o
   4   3  12        1.70        1.35      3.00 o
   5   3  12       38.93       50.13      3.34 o
   6   3  12        5.14       -1.28      5.52 o
  -4   4  12        2.00        4.06      6.59 o
  -3   4  12        8.15       12.97      6.00 o
  -2   4  12       33.21       44.86      6.20 o
  -1   4  12        0.68       -4.78      5.15 o
   0   4  12      178.01      187.05      9.54 o
   1   4  12        0.45        0.46      9.49 o
   2   4  12        9.76        3.32      4.09 o
   3   4  12        5.34        5.46      4.37 o
   4   4  12       22.47       33.87      7.84 o
   5   4  12       49.35       43.09      5.70 o
   6   4  12        6.22        8.98      5.44 o
  -3   5  12        8.95       14.16      6.76 o
  -2   5  12        9.09        8.45      8.72 o
  -1   5  12       13.12       15.40      7.05 o
   0   5  12       39.45       35.09      5.48 o
   1   5  12        2.66        0.22      4.48 o
   2   5  12       13.42       11.16      4.42 o
   3   5  12        3.74        2.66      5.35 o
   4   5  12        0.18       -2.10      4.29 o
   5   5  12        5.44        7.76      6.02 o
  -3   6  12        1.11       -4.24      6.00 o
  -2   6  12       19.76       23.62     13.21 o
  -1   6  12       33.14       34.85      5.90 o
   0   6  12       25.42       34.22      5.63 o
   1   6  12       28.83       19.69      5.03 o
   2   6  12        5.51        6.78      4.84 o
   3   6  12        6.43        3.30      4.91 o
   4   6  12        0.81        5.64      5.09 o
  -1   7  12        1.85        2.72      5.30 o
   0   7  12        0.09       -0.63      5.07 o
   1   7  12        1.48        9.77      4.93 o
   2   7  12        2.41       -5.32      5.32 o
   3   7  12        3.02        7.79      5.13 o
  -2  -5  13        0.11        3.08      5.44 o
  -1  -5  13        3.07       -1.75      5.04 o
   0  -5  13       15.49       14.14      4.83 o
   1  -5  13       76.91       67.20      6.54 o
   2  -5  13       25.47       28.55      5.51 o
   3  -5  13       13.45       26.27     11.56 o
  -3  -4  13        1.50       -5.33      5.33 o
  -2  -4  13        5.80       -2.56      4.73 o
  -1  -4  13       10.35        4.51      4.58 o
   0  -4  13       74.34       79.59      5.91 o
   1  -4  13       46.87       39.78      5.13 o
   2  -4  13      189.32      185.84      9.40 o
   3  -4  13       22.28       15.78      5.27 o
   4  -4  13        0.09       -6.26      6.26 o
  -3  -3  13        9.15        5.50      5.52 o
  -2  -3  13       35.96       36.01      4.17 o
  -1  -3  13        0.39       -1.46      2.73 o
   0  -3  13       12.82       14.27      3.24 o
   1  -3  13      123.81      125.23      7.39 o
   2  -3  13        5.38       -0.90      3.37 o
   3  -3  13      112.32      121.00      7.89 o
   4  -3  13        5.43       -0.95      4.16 o
   5  -3  13        2.76       -4.69      8.75 o
  -4  -2  13       18.77       16.48      4.34 o
  -3  -2  13        1.04       -1.37      3.78 o
  -2  -2  13        9.11        5.51      3.67 o
  -1  -2  13        8.72       11.89      3.18 o
   0  -2  13      168.67      178.79      6.29 o
   1  -2  13       69.76       79.65      5.53 o
   2  -2  13      330.57      312.23     11.57 o
   3  -2  13        4.03        2.06      5.01 o
   4  -2  13       13.30       16.06      4.54 o
   5  -2  13       13.35       12.98      5.48 o
  -4  -1  13        9.82        4.66      4.96 o
  -3  -1  13       29.73       18.80      3.97 o
  -2  -1  13       14.89       12.42      3.40 o
  -1  -1  13        0.51        0.02      2.71 o
   0  -1  13       99.48      111.64      3.70 o
   1  -1  13       95.54      104.27      3.85 o
   2  -1  13      136.50      125.88      4.73 o
   3  -1  13      107.66      115.01      5.69 o
   4  -1  13        1.86        2.86      3.31 o
   5  -1  13        1.02        0.42      5.90 o
   6  -1  13       20.00       18.06      7.83 o
  -4   0  13        4.96        5.26      5.64 o
  -3   0  13        7.38       -2.77      3.85 o
  -2   0  13        0.86       -2.71      2.71 o
  -1   0  13      107.11      129.58      4.48 o
   0   0  13        1.68        1.28      2.28 o
   1   0  13      364.35      368.17      8.21 o
   2   0  13        0.51       -1.11      2.70 o
   3   0  13        2.55       -0.73      3.59 o
   4   0  13        5.98        8.54      3.21 o
   5   0  13        7.19        6.80      5.11 o
   6   0  13        1.68       -1.24      7.09 o
  -4   1  13       72.67       70.43      6.88 o
  -3   1  13        0.75       -5.39      5.51 o
  -2   1  13        1.81        0.78      3.07 o
  -1   1  13        0.82        0.78      2.58 o
   0   1  13      152.97      182.50      5.12 o
   1   1  13        6.87        7.86      2.48 o
   2   1  13      692.64      627.44     26.40 o
   3   1  13        8.52        4.38      2.86 o
   4   1  13       23.37       22.17      3.88 o
   5   1  13        1.30        1.57      3.93 o
   6   1  13        0.03        7.11      5.19 o
  -4   2  13        7.64        1.24      4.47 o
  -3   2  13       13.17        8.65      4.11 o
  -2   2  13       14.48       14.23      3.90 o
  -1   2  13        0.05        3.57      2.91 o
   0   2  13       15.42       18.99      3.29 o
   1   2  13       69.48       86.07      5.22 o
   2   2  13        4.80        0.01      3.65 o
   3   2  13       25.66       20.78      3.47 o
   4   2  13       13.39        5.57      3.58 o
   5   2  13       20.86       26.14      4.10 o
   6   2  13        8.27        4.64      4.03 o
  -4   3  13       66.25       70.98      5.58 o
  -3   3  13        3.15        1.95      3.95 o
  -2   3  13        1.21       -1.25      5.90 o
  -1   3  13       13.20       12.56      3.40 o
   0   3  13        2.72        4.97      2.83 o
   1   3  13       12.96       15.49      2.78 o
   2   3  13      253.57      263.79     14.21 o
   3   3  13       75.92       59.40      5.39 o
   4   3  13        0.75       -1.92      2.86 o
   5   3  13        4.37       -1.19      3.21 o
   6   3  13        1.28       -3.26      3.26 o
  -3   4  13       11.28       11.44      6.74 o
  -2   4  13        2.37       -5.61      5.79 o
  -1   4  13       15.77       21.78      5.88 o
   0   4  13       24.34       34.33      9.92 o
   1   4  13        0.50        1.32      4.52 o
   2   4  13       26.53       32.00      5.30 o
   3   4  13        0.58       -4.58      4.58 o
   4   4  13       13.76        8.40      5.13 o
   5   4  13       29.70       26.87      5.57 o
  -3   5  13        6.80        7.66      6.32 o
  -2   5  13        0.43       -1.64     15.03 o
  -1   5  13       15.09       23.35      5.97 o
   0   5  13        3.26       -1.69      5.03 o
   1   5  13       16.55       22.24      5.34 o
   2   5  13        3.87        4.41      4.58 o
   3   5  13        8.25        4.35      4.74 o
   4   5  13        6.81        4.15      4.90 o
   5   5  13        0.09       -5.10      5.10 o
  -2   6  13        0.02       -4.76      7.89 o
  -1   6  13       15.10       23.58      9.42 o
   0   6  13       16.18       18.37      5.43 o
   1   6  13       18.19       15.10      5.15 o
   2   6  13        0.06       -5.16      5.16 o
   3   6  13        0.07       -1.15      4.97 o
   4   6  13        0.82        1.51      5.39 o
   0   7  13        0.89       -2.21      5.58 o
   1   7  13       14.37       18.64     10.26 o
   2   7  13        7.79       -2.26      5.54 o
   0  -5  14        3.75        1.28      7.72 o
   1  -5  14        4.75        3.22      5.34 o
   2  -5  14       50.13       46.89      6.14 o
  -2  -4  14        0.13        0.55      5.15 o
  -1  -4  14       24.58       14.78      5.25 o
   0  -4  14        5.86       10.49      4.82 o
   1  -4  14        8.52        4.38      4.63 o
   2  -4  14       15.24       16.09      5.26 o
   3  -4  14       54.52       46.89      5.17 o
   4  -4  14       23.27       18.21      6.70 o
  -3  -3  14       26.87       19.71      4.55 o
  -2  -3  14        0.42       -3.09      3.72 o
  -1  -3  14       19.77       18.98      3.69 o
   0  -3  14        1.65        5.93      3.33 o
   1  -3  14       23.96       22.80      3.68 o
   2  -3  14       64.22       52.54      4.42 o
   3  -3  14      133.56      137.82      8.31 o
   4  -3  14       13.00        5.70      6.09 o
  -3  -2  14       48.08       48.88      4.74 o
  -2  -2  14       69.28       62.00      4.51 o
  -1  -2  14       37.52       34.46      3.78 o
   0  -2  14        1.81        0.43      3.08 o
   1  -2  14        4.01        3.21      3.18 o
   2  -2  14       47.69       50.13      4.14 o
   3  -2  14        2.94       -0.80      4.22 o
   4  -2  14      155.53      181.18      9.41 o
   5  -2  14        2.89       -5.52      5.52 o
  -4  -1  14       38.11       45.69      6.75 o
  -3  -1  14       49.74       55.85      7.30 o
  -2  -1  14        4.90       -1.18      3.73 o
  -1  -1  14        6.63        1.88      3.03 o
   0  -1  14        7.23       10.31      2.83 o
   1  -1  14       24.70       28.86      3.00 o
   2  -1  14        3.06        4.87      3.42 o
   3  -1  14      211.30      199.56     11.32 o
   4  -1  14        6.25       -1.48      4.75 o
   5  -1  14       57.32       56.78      8.29 o
  -4   0  14       12.79       11.78      6.91 o
  -3   0  14        0.75        4.25      4.93 o
  -2   0  14       86.60       84.95      4.86 o
  -1   0  14        0.90       -0.76      2.65 o
   0   0  14        0.95        2.64      2.47 o
   1   0  14       62.88       81.62      3.83 o
   2   0  14        1.24       -1.14      2.71 o
   3   0  14       22.74       23.93      4.64 o
   4   0  14       94.32       95.36      8.82 o
   5   0  14       14.68        3.12      5.10 o
   6   0  14        4.15        0.21      9.11 o
  -4   1  14        3.16       -1.77      5.69 o
  -3   1  14       32.32       30.86      4.89 o
  -2   1  14        4.27       -4.45      4.45 o
  -1   1  14       39.94       35.49      4.14 o
   0   1  14        1.49        4.06      2.99 o
   1   1  14        0.29       -2.80      2.80 o
   2   1  14       43.96       45.07      5.47 o
   3   1  14        0.12       -0.64      3.67 o
   4   1  14       41.70       30.50      4.69 o
   5   1  14        2.64        3.94      4.33 o
   6   1  14        0.20        3.22      6.78 o
  -4   2  14        2.14       10.94      8.13 o
  -3   2  14        7.94        3.97      5.13 o
  -2   2  14        3.99        4.68      3.87 o
  -1   2  14        2.31        0.68      3.45 o
   0   2  14        3.83       -1.41      3.03 o
   1   2  14        4.72       10.74      3.34 o
   2   2  14        2.25        3.15      3.39 o
   3   2  14      149.02      161.19      9.77 o
   4   2  14       15.12       17.35      3.93 o
   5   2  14       88.60       78.91      5.28 o
   6   2  14        2.92        3.35      4.33 o
  -3   3  14        1.02       -4.42      4.42 o
  -2   3  14       42.18       34.18      4.25 o
  -1   3  14        0.23       -3.30      3.30 o
   0   3  14       10.36        1.78      3.01 o
   1   3  14        3.25        4.22      2.83 o
   2   3  14        2.26        6.75      4.23 o
   3   3  14        8.22        5.75      6.92 o
   4   3  14       23.02       22.74      3.57 o
   5   3  14        1.73        3.10      4.81 o
  -3   4  14       29.86       27.53      7.78 o
  -2   4  14        0.94       -6.40      6.40 o
  -1   4  14       35.08       28.69      6.30 o
   0   4  14        0.31        4.84      5.08 o
   1   4  14        0.15        1.83      5.00 o
   2   4  14        1.00       -0.06      4.97 o
   3   4  14       61.98       71.46      6.90 o
   4   4  14       19.76       16.78      5.70 o
   5   4  14       15.90       15.25      6.17 o
  -2   5  14        9.77       11.01      6.99 o
  -1   5  14       25.66       19.75      6.39 o
   0   5  14        4.05        9.66      5.55 o
   1   5  14        1.20       -1.39      5.03 o
   2   5  14        1.59        4.56      5.02 o
   3   5  14        2.88        2.66      5.34 o
   4   5  14       25.23       22.92      6.06 o
  -1   6  14        6.60       10.29      6.53 o
   0   6  14        1.13       -1.86     10.74 o
   1   6  14        4.47        0.84      5.48 o
   2   6  14        0.03        6.76      5.72 o
   3   6  14        0.29       -4.24      5.36 o
  -1  -4  15        5.00        7.96      4.91 o
   0  -4  15       30.08       32.58      5.56 o
   1  -4  15        5.40        0.37      4.68 o
   2  -4  15       18.49       18.95      5.41 o
   3  -4  15       15.02       16.77      6.83 o
  -2  -3  15        3.48        6.52      3.94 o
  -1  -3  15        0.29       -1.90      3.63 o
   0  -3  15       42.54       43.52      4.16 o
   1  -3  15       20.00       24.68      3.88 o
   2  -3  15       11.97       11.04      3.93 o
   3  -3  15        6.40       -0.78      4.85 o
   4  -3  15       27.29       17.98      5.31 o
  -3  -2  15       34.82       41.45      5.57 o
  -2  -2  15        4.28        3.30      3.93 o
  -1  -2  15       30.08       41.64      5.56 o
   0  -2  15        1.96        6.84      3.41 o
   1  -2  15       34.67       38.60      3.86 o
   2  -2  15       22.53       31.50      4.60 o
   3  -2  15        9.65        4.70      5.23 o
   4  -2  15       43.33       32.86      6.19 o
  -3  -1  15        0.30       -4.51      4.51 o
  -2  -1  15       31.99       42.39      4.84 o
  -1  -1  15       30.04       26.19      3.71 o
   0  -1  15       82.67      100.19      4.84 o
   1  -1  15        1.21        2.48      3.54 o
   2  -1  15       45.65       56.00      4.78 o
   3  -1  15       19.40       27.47      7.08 o
   4  -1  15        5.34        5.28      4.94 o
   5  -1  15       64.61       43.61      8.68 o
  -3   0  15       45.53       56.88      6.24 o
  -2   0  15       73.85       70.12      6.36 o
  -1   0  15        2.43        6.13      3.91 o
   0   0  15       91.43       88.87      4.71 o
   1   0  15       12.82       15.69      3.40 o
   2   0  15        1.44        5.91      3.49 o
   3   0  15        2.88        4.11      4.84 o
   4   0  15       25.12       23.65     10.09 o
   5   0  15       16.79       16.76     11.11 o
  -3   1  15        0.70        0.30      5.67 o
  -2   1  15       20.98       20.03      4.54 o
  -1   1  15       95.09      108.07      5.69 o
   0   1  15       11.20       18.64      3.82 o
   1   1  15       48.25       40.75      4.27 o
   2   1  15       45.53       49.32      5.75 o
   3   1  15        0.10        6.27      3.95 o
   4   1  15        5.29       -3.90      3.93 o
   5   1  15       13.02        5.10      5.71 o
  -3   2  15        3.96        7.91      4.76 o
  -2   2  15       14.39       18.74      4.56 o
  -1   2  15        0.11        4.22      3.73 o
   0   2  15       76.02       79.10      4.77 o
   1   2  15        1.14        2.78      3.44 o
   2   2  15        6.46        3.77      3.56 o
   3   2  15        5.42        4.29      5.66 o
   4   2  15       16.87       20.14      4.44 o
   5   2  15        2.43        0.51      4.44 o
  -3   3  15        2.16        2.57      4.50 o
  -2   3  15        0.78        1.30      4.21 o
  -1   3  15       14.72       28.66      5.42 o
   0   3  15        5.41       10.41      3.34 o
   1   3  15       41.48       38.89      5.59 o
   2   3  15        0.19        7.35      5.46 o
   3   3  15        0.22       -1.06      3.46 o
   4   3  15        0.08       -3.52      3.52 o
   5   3  15        7.81        7.91      5.62 o
  -2   4  15       10.83        0.74      6.97 o
  -1   4  15       23.08       19.19      6.39 o
   0   4  15        0.32       -0.47      8.16 o
   1   4  15        2.22       -4.34      4.91 o
   2   4  15        1.13       -2.60      5.18 o
   3   4  15        0.41       -3.64      5.36 o
   4   4  15        0.57        1.33      6.15 o
  -1   5  15        4.09        2.24      6.53 o
   0   5  15       35.42       41.03      6.56 o
   1   5  15        0.83       -0.97      6.89 o
   2   5  15        1.75        2.66      5.59 o
   3   5  15        3.81        4.53      5.67 o
   4   5  15        0.12       -1.23      6.20 o
   0   6  15       18.70       17.35      6.50 o
   1   6  15        1.50       -1.90      5.58 o
   2   6  15        0.11       -2.37      5.61 o
  -1  -3  16       14.19       16.52      4.33 o
   0  -3  16        2.43       -1.53      3.78 o
   1  -3  16       67.47       65.80      5.35 o
   2  -3  16        7.83        7.06      4.61 o
   3  -3  16       35.52       38.73      5.64 o
  -2  -2  16        0.47        4.34      4.47 o
  -1  -2  16       19.17       20.71      3.91 o
   0  -2  16        2.12        7.97      3.88 o
   1  -2  16       33.21       43.33      4.83 o
   2  -2  16       42.70       49.54      5.24 o
   3  -2  16       35.61       44.45      9.31 o
   4  -2  16        2.05        2.97      6.11 o
  -2  -1  16        0.77        2.75      4.90 o
  -1  -1  16        1.48        2.76      4.78 o
   0  -1  16       65.22       77.11      9.37 o
   1  -1  16        0.33       -2.11      4.41 o
   2  -1  16       41.95       48.67      5.83 o
   3  -1  16       15.05       20.27      5.47 o
   4  -1  16        0.77       -6.88      6.88 o
  -2   0  16        0.30        0.25      5.63 o
  -1   0  16       20.24       29.13      6.20 o
   0   0  16        9.03        4.40      5.47 o
   1   0  16       21.37       32.27      5.13 o
   2   0  16       10.71       10.17      5.97 o
   3   0  16       77.57       83.54      6.86 o
   4   0  16        1.19       -6.46      6.46 o
  -2   1  16        1.34        2.64      5.70 o
  -1   1  16       16.77       13.30      4.26 o
   0   1  16       47.75       63.87      4.84 o
   1   1  16      100.13       92.55      5.38 o
   2   1  16        1.45        1.47      3.86 o
   3   1  16        0.26       -2.07      3.95 o
   4   1  16        0.35        1.09      6.87 o
   5   1  16        1.26       -5.77      5.77 o
  -2   2  16        0.20       -1.45      7.54 o
  -1   2  16       12.53       15.89      4.29 o
   0   2  16       15.01       15.77      4.00 o
   1   2  16       39.45       56.09      7.62 o
   2   2  16       54.63       49.26      4.87 o
   3   2  16       16.62       15.54      5.48 o
   4   2  16        3.72        4.24      4.36 o
  -2   3  16        1.04       -3.72      4.57 o
  -1   3  16        0.25        2.82      5.15 o
   0   3  16       26.06       38.35      4.11 o
   1   3  16       20.85       23.42      3.71 o
   2   3  16        0.08       -3.50      3.50 o
   3   3  16        3.38        2.32      5.33 o
   4   3  16        0.26        1.56      5.38 o
  -1   4  16        0.43       -6.01      6.01 o
   0   4  16       13.48       35.17      6.70 o
   1   4  16        0.61       -3.26      5.18 o
   2   4  16       29.39       30.82      8.87 o
   3   4  16        7.34       -0.50      6.35 o
   4   4  16        0.07        0.77      6.63 o
   0   5  16        3.27        6.63      6.50 o
   1   5  16        1.01       -5.77      5.77 o
   2   5  16        0.14       -2.24      7.75 o
   3   5  16        3.53       -5.79      5.79 o
   0  -2  17        1.11        4.13      7.41 o
   1  -2  17        0.66        7.29      4.95 o
   2  -2  17       34.22       36.74      6.60 o
  -1  -1  17        2.41        5.74      6.16 o
   0  -1  17        2.87        8.20      4.78 o
   1  -1  17       10.95        9.37      5.15 o
   2  -1  17       23.99       23.36      7.15 o
   3  -1  17       18.89       35.87      7.53 o
  -1   0  17        4.21        8.17      6.66 o
   0   0  17        0.42       -2.35      7.21 o
   1   0  17        2.90       11.72      6.08 o
   2   0  17        8.55       27.38     10.41 o
   3   0  17        8.93       18.32      7.02 o
   4   0  17       12.84       20.03      9.52 o
  -1   1  17        0.43        2.86      4.76 o
   0   1  17        0.72        7.07      4.94 o
   1   1  17        8.78       10.59      4.08 o
   2   1  17        1.28        5.17      4.24 o
   3   1  17        0.36       11.78      5.33 o
   4   1  17       16.93       20.73      8.75 o
  -1   2  17       12.57        8.16      4.45 o
   0   2  17        2.69        6.52      4.17 o
   1   2  17       20.97       31.78      4.41 o
   2   2  17        7.77        5.09      4.03 o
   3   2  17        5.41       17.76      4.52 o
   4   2  17        6.30        5.86      5.35 o
  -1   3  17        0.40       -4.18      6.67 o
   0   3  17        4.94        1.92      5.34 o
   1   3  17        1.02       -0.31      4.01 o
   2   3  17        2.98        3.56      3.84 o
   3   3  17        3.03        5.73      5.37 o
   0   4  17        9.37       -6.19      6.63 o
   1   4  17       19.33       23.82      6.30 o
   2   4  17        9.06        8.58      6.20 o
   1  -1  18        4.76       10.30      6.69 o
   0   0  18       11.54       15.10      6.25 o
   1   0  18        1.06        3.69      5.99 o
   2   0  18        0.03        2.23     10.06 o
   0   1  18       10.53       12.63      5.47 o
   1   1  18        1.15        2.07     12.24 o
   2   1  18        0.97       11.37      5.50 o
   3   1  18        0.88        5.02     10.92 o
   0   2  18       26.20       29.04      5.45 o
   1   2  18       20.03       19.15      8.34 o
   2   2  18        0.80        3.85      6.15 o
   1   3  18        0.44       -6.98      6.98 o
 
